# Supplementary material for: Great Tit (Parus major) Uropygial Gland Microbiomes and Their Potential Defensive Roles
Source: Front Microbiol. 2020 Jul 28;11:1735. doi: 10.3389/fmicb.2020.01735 (PMC7401573; doi:10.3389/fmicb.2020.01735)
Supplement: Supplementary file 2 [file Table_2.xlsx]

## Sheet: ASV_GTUro
						Sex of the individual	Female	Male	Female	Female	Female	Female	Male	Female	Female	Male
						SRA Assession numbers	SAMN14479100	SAMN14479101	SAMN14479102	SAMN14479103	SAMN14479104	SAMN14479105	SAMN14479106	SAMN14479107	SAMN14479108	SAMN14479109
ASV ID	Domain	Phylum	Class	Order	Family	Genus	MO2-U	MO3-U	MO4-U	MO5-U	MW1-U	MW2-U	SO1-U	SO4-U	SW1-U	SW2-U
ASV94	Bacteria	Patescibacteria	Gracilibacteria	Absconditabacteriales (SR1)	Unidentified	Unidentified	0	0	0	0	0	0	0	0	33	0
ASV184	Bacteria	Patescibacteria	Gracilibacteria	Absconditabacteriales (SR1)	Unidentified	Unidentified	0	0	0	0	11	0	0	4	0	0
ASV216	Bacteria	Proteobacteria	Alphaproteobacteria	Acetobacterales	Acetobacteraceae	Acidicaldus	12	0	0	0	0	0	0	0	0	0
ASV215	Bacteria	Acidobacteria	Acidobacteriia	Acidobacteriales	Acidobacteriaceae (Subgroup 1)	Unidentified	12	0	0	0	0	0	0	0	0	0
ASV229	Bacteria	Acidobacteria	Acidobacteriia	Acidobacteriales	Acidobacteriaceae (Subgroup 1)	Unidentified	11	0	0	0	0	0	0	0	0	0
ASV243	Bacteria	Acidobacteria	Acidobacteriia	Acidobacteriales	Acidobacteriaceae (Subgroup 1)	Granulicella	10	0	0	0	0	0	0	0	0	0
ASV222	Bacteria	Proteobacteria	Gammaproteobacteria	Aeromonadales	Aeromonadaceae	Aeromonas	0	0	0	12	0	0	0	0	0	0
ASV244	Bacteria	Proteobacteria	Alphaproteobacteria	Azospirillales	Azospirillaceae	Azospirillum	0	0	0	10	0	0	0	0	0	0
ASV2	Bacteria	Firmicutes	Bacilli	Bacillales	Bacillaceae	Bacillus	0	2725	0	0	0	0	0	7	0	0
ASV6	Bacteria	Firmicutes	Bacilli	Bacillales	Staphylococcaceae	Staphylococcus	8	67	72	63	124	63	0	14	41	0
ASV8	Bacteria	Firmicutes	Bacilli	Bacillales	Family XII	Exiguobacterium	0	31	18	57	40	14	0	21	142	26
ASV48	Bacteria	Firmicutes	Bacilli	Bacillales	Staphylococcaceae	Staphylococcus	0	0	0	0	0	31	0	0	24	0
ASV190	Bacteria	Firmicutes	Bacilli	Bacillales	Staphylococcaceae	Staphylococcus	0	0	0	0	0	0	0	14	0	0
ASV82	Bacteria	Bacteroidetes	Bacteroidia	Bacteroidales	Bacteroidaceae	Bacteroides	0	0	0	0	0	0	0	0	37	0
ASV177	Bacteria	Bacteroidetes	Bacteroidia	Bacteroidales	Prevotellaceae	Prevotella	0	15	0	0	0	0	0	0	0	0
ASV191	Bacteria	Bacteroidetes	Bacteroidia	Bacteroidales	Bacteroidaceae	Bacteroides	0	0	0	0	0	0	0	14	0	0
ASV234	Bacteria	Bacteroidetes	Bacteroidia	Bacteroidales	Paludibacteraceae	Paludibacter	0	0	0	11	0	0	0	0	0	0
ASV235	Bacteria	Bacteroidetes	Bacteroidia	Bacteroidales	Prevotellaceae	Prevotella	11	0	0	0	0	0	0	0	0	0
ASV147	Bacteria	Proteobacteria	Deltaproteobacteria	Bdellovibrionales	Bdellovibrionaceae	Bdellovibrio	0	0	0	0	19	0	0	0	0	0
ASV156	Bacteria	Proteobacteria	Deltaproteobacteria	Bdellovibrionales	Bdellovibrionaceae	Bdellovibrio	0	0	0	0	18	0	0	0	0	0
ASV5	Bacteria	Proteobacteria	Gammaproteobacteria	Betaproteobacteriales	Burkholderiaceae	Massilia	128	27	0	276	44	0	30	0	0	0
ASV13	Bacteria	Proteobacteria	Gammaproteobacteria	Betaproteobacteriales	Burkholderiaceae	Unidentified	0	13	0	178	0	0	0	0	20	0
ASV17	Bacteria	Proteobacteria	Gammaproteobacteria	Betaproteobacteriales	Burkholderiaceae	Unidentified	0	0	0	193	0	0	0	0	0	0
ASV22	Bacteria	Proteobacteria	Gammaproteobacteria	Betaproteobacteriales	Burkholderiaceae	Massilia	0	0	0	0	22	0	0	10	123	0
ASV24	Bacteria	Proteobacteria	Gammaproteobacteria	Betaproteobacteriales	Burkholderiaceae	Curvibacter	0	0	0	74	0	45	0	22	0	0
ASV29	Bacteria	Proteobacteria	Gammaproteobacteria	Betaproteobacteriales	Burkholderiaceae	Massilia	0	37	0	58	0	0	0	0	0	0
ASV30	Bacteria	Proteobacteria	Gammaproteobacteria	Betaproteobacteriales	Burkholderiaceae	Polynucleobacter	0	0	62	0	7	0	8	14	0	0
ASV31	Bacteria	Proteobacteria	Gammaproteobacteria	Betaproteobacteriales	Burkholderiaceae	Tepidimonas	0	0	0	0	84	0	0	0	0	0
ASV32	Bacteria	Proteobacteria	Gammaproteobacteria	Betaproteobacteriales	Burkholderiaceae	Delftia	0	0	0	25	0	21	37	0	0	0
ASV35	Bacteria	Proteobacteria	Gammaproteobacteria	Betaproteobacteriales	Burkholderiaceae	Unidentified	0	0	0	0	0	0	0	21	16	35
ASV36	Bacteria	Proteobacteria	Gammaproteobacteria	Betaproteobacteriales	Burkholderiaceae	Polynucleobacter	0	0	0	23	0	48	0	0	0	0
ASV45	Bacteria	Proteobacteria	Gammaproteobacteria	Betaproteobacteriales	Burkholderiaceae	Cupriavidus	8	16	0	39	0	0	0	0	0	0
ASV57	Bacteria	Proteobacteria	Gammaproteobacteria	Betaproteobacteriales	Burkholderiaceae	Janthinobacterium	0	0	0	0	0	0	0	0	37	10
ASV59	Bacteria	Proteobacteria	Gammaproteobacteria	Betaproteobacteriales	Burkholderiaceae	Rhodoferax	0	0	0	0	0	0	0	0	46	0
ASV64	Bacteria	Proteobacteria	Gammaproteobacteria	Betaproteobacteriales	Burkholderiaceae	Unidentified	0	17	0	25	0	0	0	0	0	0
ASV67	Bacteria	Proteobacteria	Gammaproteobacteria	Betaproteobacteriales	Aquaspirillaceae	Aquaspirillum	0	0	0	41	0	0	0	0	0	0
ASV72	Bacteria	Proteobacteria	Gammaproteobacteria	Betaproteobacteriales	Burkholderiaceae	Massilia	0	0	0	0	0	0	0	0	40	0
ASV77	Bacteria	Proteobacteria	Gammaproteobacteria	Betaproteobacteriales	Burkholderiaceae	Massilia	0	0	0	38	0	0	0	0	0	0
ASV78	Bacteria	Proteobacteria	Gammaproteobacteria	Betaproteobacteriales	Rhodocyclaceae	Dechloromonas	0	0	0	38	0	0	0	0	0	0
ASV86	Bacteria	Proteobacteria	Gammaproteobacteria	Betaproteobacteriales	Burkholderiaceae	Comamonas	0	0	12	0	0	0	0	0	0	24
ASV97	Bacteria	Proteobacteria	Gammaproteobacteria	Betaproteobacteriales	Neisseriaceae	Unidentified	0	0	0	0	25	0	0	0	0	7
ASV108	Bacteria	Proteobacteria	Gammaproteobacteria	Betaproteobacteriales	Burkholderiaceae	Massilia	0	0	0	27	0	0	0	0	0	0
ASV109	Bacteria	Proteobacteria	Gammaproteobacteria	Betaproteobacteriales	Neisseriaceae	Unidentified	0	0	0	27	0	0	0	0	0	0
ASV111	Bacteria	Proteobacteria	Gammaproteobacteria	Betaproteobacteriales	Burkholderiaceae	Unidentified	0	0	0	0	26	0	0	0	0	0
ASV115	Bacteria	Proteobacteria	Gammaproteobacteria	Betaproteobacteriales	Burkholderiaceae	Comamonas	0	0	0	0	25	0	0	0	0	0
ASV126	Bacteria	Proteobacteria	Gammaproteobacteria	Betaproteobacteriales	Burkholderiaceae	Unidentified	0	0	0	23	0	0	0	0	0	0
ASV129	Bacteria	Proteobacteria	Gammaproteobacteria	Betaproteobacteriales	Burkholderiaceae	Unidentified	0	0	0	0	0	0	0	0	0	22
ASV149	Bacteria	Proteobacteria	Gammaproteobacteria	Betaproteobacteriales	Burkholderiaceae	Malikia	0	0	0	19	0	0	0	0	0	0
ASV150	Bacteria	Proteobacteria	Gammaproteobacteria	Betaproteobacteriales	Burkholderiaceae	Burkholderia-Caballeronia-Paraburkholderia	0	0	0	6	0	0	0	6	0	7
ASV161	Bacteria	Proteobacteria	Gammaproteobacteria	Betaproteobacteriales	Burkholderiaceae	Polynucleobacter	0	17	0	0	0	0	0	0	0	0
ASV162	Bacteria	Proteobacteria	Gammaproteobacteria	Betaproteobacteriales	Hydrogenophilaceae	Tepidiphilus	0	0	0	0	17	0	0	0	0	0
ASV169	Bacteria	Proteobacteria	Gammaproteobacteria	Betaproteobacteriales	Burkholderiaceae	Duganella	0	0	0	16	0	0	0	0	0	0
ASV170	Bacteria	Proteobacteria	Gammaproteobacteria	Betaproteobacteriales	Methylophilaceae	Methylotenera	0	0	0	0	0	0	16	0	0	0
ASV182	Bacteria	Proteobacteria	Gammaproteobacteria	Betaproteobacteriales	Methylophilaceae	Methylotenera	0	0	0	15	0	0	0	0	0	0
ASV196	Bacteria	Proteobacteria	Gammaproteobacteria	Betaproteobacteriales	Burkholderiaceae	Ralstonia	0	0	0	0	14	0	0	0	0	0
ASV208	Bacteria	Proteobacteria	Gammaproteobacteria	Betaproteobacteriales	Chitinibacteraceae	Formivibrio	0	0	0	0	0	0	0	0	0	13
ASV223	Bacteria	Proteobacteria	Gammaproteobacteria	Betaproteobacteriales	Burkholderiaceae	Unidentified	0	0	0	12	0	0	0	0	0	0
ASV224	Bacteria	Proteobacteria	Gammaproteobacteria	Betaproteobacteriales	Burkholderiaceae	Lautropia	0	0	0	12	0	0	0	0	0	0
ASV225	Bacteria	Proteobacteria	Gammaproteobacteria	Betaproteobacteriales	Burkholderiaceae	Hydrogenophaga	0	0	0	0	0	0	0	0	0	12
ASV238	Bacteria	Proteobacteria	Gammaproteobacteria	Betaproteobacteriales	Burkholderiaceae	Unidentified	0	0	0	0	0	11	0	0	0	0
ASV239	Bacteria	Proteobacteria	Gammaproteobacteria	Betaproteobacteriales	Burkholderiaceae	Polaromonas	0	0	0	0	0	0	0	11	0	0
ASV240	Bacteria	Proteobacteria	Gammaproteobacteria	Betaproteobacteriales	Burkholderiaceae	Aquabacterium	0	0	0	11	0	0	0	0	0	0
ASV241	Bacteria	Proteobacteria	Gammaproteobacteria	Betaproteobacteriales	Rhodocyclaceae	Candidatus Accumulibacter	0	0	0	0	11	0	0	0	0	0
ASV93	Bacteria	Acidobacteria	Blastocatellia (Subgroup 4)	Blastocatellales	Blastocatellaceae	Unidentified	33	0	0	0	0	0	0	0	0	0
ASV246	Bacteria	Acidobacteria	Blastocatellia (Subgroup 4)	Blastocatellales	Blastocatellaceae	Unidentified	0	0	0	10	0	0	0	0	0	0
ASV76	Bacteria	Epsilonbacteraeota	Campylobacteria	Campylobacterales	Sulfurospirillaceae	Sulfurospirillum	0	0	0	0	0	0	38	0	0	0
ASV141	Bacteria	Patescibacteria	Parcubacteria	Candidatus Adlerbacteria	Unidentified	Unidentified	0	0	0	0	0	0	0	0	20	0
ASV250	Bacteria	Patescibacteria	Parcubacteria	Candidatus Campbellbacteria	Unidentified	Unidentified	0	0	0	0	10	0	0	0	0	0
ASV127	Bacteria	Patescibacteria	Parcubacteria	Candidatus Lloydbacteria	Unidentified	Unidentified	14	0	0	0	0	0	0	0	9	0
ASV197	Bacteria	Patescibacteria	Parcubacteria	Candidatus Lloydbacteria	Unidentified	Unidentified	0	0	0	0	0	0	14	0	0	0
ASV63	Bacteria	Patescibacteria	Parcubacteria	Candidatus Nomurabacteria	Unidentified	Unidentified	0	0	0	39	0	4	0	0	0	0
ASV84	Bacteria	Patescibacteria	Parcubacteria	Candidatus Nomurabacteria	Unidentified	Unidentified	0	0	0	37	0	0	0	0	0	0
ASV110	Bacteria	Patescibacteria	Parcubacteria	Candidatus Nomurabacteria	Unidentified	Unidentified	0	0	0	27	0	0	0	0	0	0
ASV131	Bacteria	Patescibacteria	Parcubacteria	Candidatus Nomurabacteria	Unidentified	Unidentified	0	0	0	22	0	0	0	0	0	0
ASV134	Bacteria	Patescibacteria	Parcubacteria	Candidatus Nomurabacteria	Unidentified	Unidentified	0	0	0	21	0	0	0	0	0	0
ASV135	Bacteria	Patescibacteria	Parcubacteria	Candidatus Nomurabacteria	Unidentified	Unidentified	0	0	0	21	0	0	0	0	0	0
ASV172	Bacteria	Patescibacteria	Parcubacteria	Candidatus Nomurabacteria	Unidentified	Unidentified	0	0	0	16	0	0	0	0	0	0
ASV228	Bacteria	Patescibacteria	Parcubacteria	Candidatus Nomurabacteria	Unidentified	Unidentified	0	0	0	0	0	0	12	0	0	0
ASV251	Bacteria	Patescibacteria	Parcubacteria	Candidatus Nomurabacteria	Unidentified	Unidentified	10	0	0	0	0	0	0	0	0	0
ASV142	Bacteria	Patescibacteria	Parcubacteria	Candidatus Yonathbacteria	Unidentified	Unidentified	0	0	5	0	0	0	15	0	0	0
ASV198	Bacteria	Patescibacteria	Parcubacteria	Candidatus Yonathbacteria	Unidentified	Unidentified	0	0	0	0	0	14	0	0	0	0
ASV212	Bacteria	Patescibacteria	Parcubacteria	Candidatus Yonathbacteria	Unidentified	Unidentified	0	0	0	13	0	0	0	0	0	0
ASV122	Bacteria	Patescibacteria	Parcubacteria	Candidatus Zambryskibacteria	Unidentified	Unidentified	0	0	0	24	0	0	0	0	0	0
ASV153	Bacteria	Proteobacteria	Alphaproteobacteria	Caulobacterales	Caulobacteraceae	Brevundimonas	8	0	0	0	0	0	0	2	8	0
ASV171	Bacteria	Proteobacteria	Gammaproteobacteria	Cellvibrionales	Halieaceae	OM60(NOR5) clade	0	0	0	12	0	0	0	4	0	0
ASV242	Bacteria	Proteobacteria	Gammaproteobacteria	Cellvibrionales	Spongiibacteraceae	BD1-7 clade	0	0	0	11	0	0	0	0	0	0
ASV70	Bacteria	Bacteroidetes	Bacteroidia	Chitinophagales	Chitinophagaceae	Sediminibacterium	0	0	0	0	0	0	0	0	40	0
ASV145	Bacteria	Bacteroidetes	Bacteroidia	Chitinophagales	Chitinophagaceae	Flavisolibacter	19	0	0	0	0	0	0	0	0	0
ASV159	Bacteria	Bacteroidetes	Bacteroidia	Chitinophagales	Saprospiraceae	Unidentified	0	0	0	0	0	0	17	0	0	0
ASV160	Bacteria	Bacteroidetes	Bacteroidia	Chitinophagales	Unidentified	Unidentified	0	0	0	0	0	0	0	17	0	0
ASV236	Bacteria	Bacteroidetes	Bacteroidia	Chitinophagales	Unidentified	Unidentified	0	0	0	11	0	0	0	0	0	0
ASV245	Bacteria	Bacteroidetes	Bacteroidia	Chitinophagales	Chitinophagaceae	Ferruginibacter	0	0	0	10	0	0	0	0	0	0
ASV85	Bacteria	Chlamydiae	Chlamydiae	Chlamydiales	Unidentified	Unidentified	0	0	0	36	0	0	0	0	0	0
ASV91	Bacteria	Cloacimonetes	Cloacimonadia	Cloacimonadales	Cloacimonadaceae	W5	0	0	0	0	0	0	0	0	0	34
ASV58	Bacteria	Firmicutes	Clostridia	Clostridiales	Heliobacteriaceae	Hydrogenispora	46	0	0	0	0	0	0	0	0	0
ASV62	Bacteria	Firmicutes	Clostridia	Clostridiales	Clostridiaceae 1	Clostridium sensu stricto 1	0	0	0	43	0	0	0	0	0	0
ASV100	Bacteria	Firmicutes	Clostridia	Clostridiales	Peptostreptococcaceae	Romboutsia	0	0	0	31	0	0	0	0	0	0
ASV102	Bacteria	Firmicutes	Clostridia	Clostridiales	Clostridiaceae 1	Clostridium sensu stricto 8	0	0	0	29	0	0	0	0	0	0
ASV106	Bacteria	Firmicutes	Clostridia	Clostridiales	Family XI	Anaerococcus	0	0	0	28	0	0	0	0	0	0
ASV120	Bacteria	Firmicutes	Clostridia	Clostridiales	Ruminococcaceae	[Eubacterium] coprostanoligenes group	0	0	0	0	24	0	0	0	0	0
ASV146	Bacteria	Firmicutes	Clostridia	Clostridiales	Family XI	Peptoniphilus	0	19	0	0	0	0	0	0	0	0
ASV180	Bacteria	Firmicutes	Clostridia	Clostridiales	Clostridiaceae 1	Clostridium sensu stricto 9	0	0	0	3	12	0	0	0	0	0
ASV181	Bacteria	Firmicutes	Clostridia	Clostridiales	Lachnospiraceae	Dorea	0	0	0	0	0	0	0	0	15	0
ASV237	Bacteria	Firmicutes	Clostridia	Clostridiales	Family XI	Anaerococcus	0	0	0	0	0	0	0	0	11	0
ASV247	Bacteria	Firmicutes	Clostridia	Clostridiales	Family XI	Anaerococcus	4	0	0	0	6	0	0	0	0	0
ASV107	Bacteria	Actinobacteria	Actinobacteria	Corynebacteriales	Nocardiaceae	Rhodococcus	0	0	0	11	0	0	16	0	0	0
ASV9	Bacteria	Bacteroidetes	Bacteroidia	Cytophagales	Spirosomaceae	Pseudarcicella	10	47	0	154	24	27	28	9	0	29
ASV124	Bacteria	Bacteroidetes	Bacteroidia	Cytophagales	Cyclobacteriaceae	Unidentified	0	0	0	0	0	0	0	0	23	0
ASV192	Bacteria	Bacteroidetes	Bacteroidia	Cytophagales	Hymenobacteraceae	Hymenobacter	0	0	0	0	0	0	0	0	0	14
ASV218	Bacteria	Bacteroidetes	Bacteroidia	Cytophagales	Hymenobacteraceae	Hymenobacter	0	0	0	0	0	0	0	0	0	12
ASV96	Bacteria	Proteobacteria	Deltaproteobacteria	Desulfuromonadales	Geobacteraceae	Geobacter	0	0	0	32	0	0	0	0	0	0
ASV194	Bacteria	Proteobacteria	Deltaproteobacteria	Desulfuromonadales	Geobacteraceae	Geobacter	0	0	0	0	0	0	14	0	0	0
ASV37	Bacteria	Proteobacteria	Gammaproteobacteria	Enterobacteriales	Enterobacteriaceae	Unidentified	0	0	0	0	0	46	0	8	17	0
ASV41	Bacteria	Proteobacteria	Gammaproteobacteria	Enterobacteriales	Enterobacteriaceae	Escherichia-Shigella	0	0	0	0	0	68	0	0	0	0
ASV83	Bacteria	Proteobacteria	Gammaproteobacteria	Enterobacteriales	Enterobacteriaceae	Pantoea	0	0	5	0	7	0	0	0	25	0
ASV116	Bacteria	Proteobacteria	Gammaproteobacteria	Enterobacteriales	Enterobacteriaceae	Unidentified	0	0	0	0	0	0	0	0	0	25
ASV209	Bacteria	Proteobacteria	Gammaproteobacteria	Enterobacteriales	Enterobacteriaceae	Unidentified	0	13	0	0	0	0	0	0	0	0
ASV226	Bacteria	Proteobacteria	Gammaproteobacteria	Enterobacteriales	Enterobacteriaceae	Yersinia	0	0	0	12	0	0	0	0	0	0
ASV1	Bacteria	Bacteroidetes	Bacteroidia	Flavobacteriales	Flavobacteriaceae	Flavobacterium	260	215	256	1464	244	163	257	274	152	185
ASV7	Bacteria	Bacteroidetes	Bacteroidia	Flavobacteriales	Flavobacteriaceae	Flavobacterium	0	0	53	166	16	92	0	26	13	0
ASV21	Bacteria	Bacteroidetes	Bacteroidia	Flavobacteriales	Crocinitomicaceae	Fluviicola	31	0	37	107	0	0	0	0	0	0
ASV28	Bacteria	Bacteroidetes	Bacteroidia	Flavobacteriales	Flavobacteriaceae	Flavobacterium	0	20	0	56	0	6	13	0	0	0
ASV47	Bacteria	Bacteroidetes	Bacteroidia	Flavobacteriales	Flavobacteriaceae	Flavobacterium	0	0	61	0	0	0	0	0	0	0
ASV60	Bacteria	Bacteroidetes	Bacteroidia	Flavobacteriales	Weeksellaceae	Chryseobacterium	0	0	0	0	0	0	0	32	0	12
ASV65	Bacteria	Bacteroidetes	Bacteroidia	Flavobacteriales	Crocinitomicaceae	Fluviicola	0	0	0	28	0	0	0	13	0	0
ASV66	Bacteria	Bacteroidetes	Bacteroidia	Flavobacteriales	Weeksellaceae	Cloacibacterium	0	0	0	0	41	0	0	0	0	0
ASV71	Bacteria	Bacteroidetes	Bacteroidia	Flavobacteriales	Flavobacteriaceae	Flavobacterium	0	0	0	40	0	0	0	0	0	0
ASV75	Bacteria	Bacteroidetes	Bacteroidia	Flavobacteriales	Flavobacteriaceae	Flavobacterium	0	0	0	38	0	0	0	0	0	0
ASV101	Bacteria	Bacteroidetes	Bacteroidia	Flavobacteriales	Flavobacteriaceae	Flavobacterium	0	0	0	30	0	0	0	0	0	0
ASV125	Bacteria	Bacteroidetes	Bacteroidia	Flavobacteriales	Flavobacteriaceae	Flavobacterium	0	0	0	23	0	0	0	0	0	0
ASV167	Bacteria	Bacteroidetes	Bacteroidia	Flavobacteriales	Flavobacteriaceae	Flavobacterium	0	0	0	0	16	0	0	0	0	0
ASV168	Bacteria	Bacteroidetes	Bacteroidia	Flavobacteriales	Weeksellaceae	Chryseobacterium	0	0	0	0	0	0	11	0	5	0
ASV178	Bacteria	Bacteroidetes	Bacteroidia	Flavobacteriales	Flavobacteriaceae	Flavobacterium	15	0	0	0	0	0	0	0	0	0
ASV179	Bacteria	Bacteroidetes	Bacteroidia	Flavobacteriales	Flavobacteriaceae	Flavobacterium	0	0	0	0	0	0	0	0	0	15
ASV193	Bacteria	Bacteroidetes	Bacteroidia	Flavobacteriales	Flavobacteriaceae	Flavobacterium	0	0	0	0	0	0	0	0	0	14
ASV206	Bacteria	Bacteroidetes	Bacteroidia	Flavobacteriales	Flavobacteriaceae	Flavobacterium	0	0	0	0	0	0	0	13	0	0
ASV219	Bacteria	Bacteroidetes	Bacteroidia	Flavobacteriales	Flavobacteriaceae	Flavobacterium	0	0	0	12	0	0	0	0	0	0
ASV220	Bacteria	Bacteroidetes	Bacteroidia	Flavobacteriales	Flavobacteriaceae	Flavobacterium	0	0	0	0	0	0	12	0	0	0
ASV43	Bacteria	Actinobacteria	Actinobacteria	Frankiales	Sporichthyaceae	hgcI clade	0	0	9	55	0	0	0	0	0	0
ASV119	Bacteria	Actinobacteria	Actinobacteria	Frankiales	Cryptosporangiaceae	Fodinicola	4	0	0	10	4	0	0	6	0	0
ASV200	Bacteria	Actinobacteria	Actinobacteria	Frankiales	Sporichthyaceae	Unidentified	0	7	0	0	0	0	0	6	0	0
ASV231	Bacteria	Actinobacteria	Actinobacteria	Frankiales	Geodermatophilaceae	Blastococcus	0	0	0	11	0	0	0	0	0	0
ASV128	Bacteria	Fusobacteria	Fusobacteriia	Fusobacteriales	Fusobacteriaceae	Fusobacterium	0	0	0	0	0	0	0	22	0	0
ASV55	Bacteria	Cyanobacteria	Melainabacteria	Gastranaerophilales	Unidentified	Unidentified	0	0	0	17	31	0	0	0	0	0
ASV130	Bacteria	Cyanobacteria	Melainabacteria	Gastranaerophilales	Unidentified	Unidentified	0	0	0	0	22	0	0	0	0	0
ASV79	Bacteria	Planctomycetes	Planctomycetacia	Gemmatales	Gemmataceae	Zavarzinella	0	0	0	38	0	0	0	0	0	0
ASV132	Bacteria	Planctomycetes	Planctomycetacia	Gemmatales	Gemmataceae	Fimbriiglobus	0	0	0	22	0	0	0	0	0	0
ASV252	Bacteria	Planctomycetes	Planctomycetacia	Gemmatales	Gemmataceae	Telmatocola	0	0	0	10	0	0	0	0	0	0
ASV3	Bacteria	Firmicutes	Bacilli	Lactobacillales	Leuconostocaceae	Weissella	10	0	0	20	99	0	89	0	204	223
ASV4	Bacteria	Firmicutes	Bacilli	Lactobacillales	Lactobacillaceae	Lactobacillus	94	0	0	0	170	0	0	37	128	95
ASV11	Bacteria	Firmicutes	Bacilli	Lactobacillales	Streptococcaceae	Lactococcus	0	0	0	0	0	70	78	0	80	63
ASV25	Bacteria	Firmicutes	Bacilli	Lactobacillales	Enterococcaceae	Enterococcus	0	32	0	8	100	0	0	0	0	0
ASV33	Bacteria	Firmicutes	Bacilli	Lactobacillales	Lactobacillaceae	Lactobacillus	75	0	0	0	0	0	0	0	0	0
ASV34	Bacteria	Firmicutes	Bacilli	Lactobacillales	Streptococcaceae	Streptococcus	0	7	0	30	0	32	0	0	0	3
ASV42	Bacteria	Firmicutes	Bacilli	Lactobacillales	Lactobacillaceae	Lactobacillus	0	6	61	0	0	0	0	0	0	0
ASV44	Bacteria	Firmicutes	Bacilli	Lactobacillales	Streptococcaceae	Streptococcus	0	9	0	0	23	31	0	0	0	0
ASV74	Bacteria	Firmicutes	Bacilli	Lactobacillales	Leuconostocaceae	Weissella	0	0	0	0	0	19	0	20	0	0
ASV87	Bacteria	Firmicutes	Bacilli	Lactobacillales	Lactobacillaceae	Lactobacillus	0	0	0	0	0	0	35	0	0	0
ASV90	Bacteria	Firmicutes	Bacilli	Lactobacillales	Aerococcaceae	Aerococcus	0	0	0	34	0	0	0	0	0	0
ASV144	Bacteria	Firmicutes	Bacilli	Lactobacillales	Streptococcaceae	Streptococcus	0	0	0	0	19	0	0	0	0	0
ASV176	Bacteria	Firmicutes	Bacilli	Lactobacillales	Aerococcaceae	Aerococcus	0	15	0	0	0	0	0	0	0	0
ASV205	Bacteria	Firmicutes	Bacilli	Lactobacillales	Carnobacteriaceae	Granulicatella	0	0	0	0	0	0	13	0	0	0
ASV233	Bacteria	Firmicutes	Bacilli	Lactobacillales	Streptococcaceae	Streptococcus	0	0	0	11	0	0	0	0	0	0
ASV151	Bacteria	Proteobacteria	Gammaproteobacteria	Legionellales	Legionellaceae	Legionella	0	0	0	0	19	0	0	0	0	0
ASV12	Bacteria	Actinobacteria	Actinobacteria	Micrococcales	Microbacteriaceae	Rhodoluna	32	17	0	85	46	15	0	22	0	25
ASV53	Bacteria	Actinobacteria	Actinobacteria	Micrococcales	Microbacteriaceae	Rhodoluna	0	0	0	0	0	0	0	0	49	0
ASV61	Bacteria	Actinobacteria	Actinobacteria	Micrococcales	Microbacteriaceae	Candidatus Planktoluna	0	0	0	43	0	0	0	0	0	0
ASV69	Bacteria	Actinobacteria	Actinobacteria	Micrococcales	Microbacteriaceae	Rhodoluna	0	0	40	0	0	0	0	0	0	0
ASV92	Bacteria	Actinobacteria	Actinobacteria	Micrococcales	Microbacteriaceae	Candidatus Aquiluna	0	0	0	0	0	0	0	0	33	0
ASV143	Bacteria	Actinobacteria	Actinobacteria	Micrococcales	Brevibacteriaceae	Brevibacterium	0	19	0	0	0	0	0	0	0	0
ASV174	Bacteria	Actinobacteria	Actinobacteria	Micrococcales	Microbacteriaceae	Curtobacterium	0	0	0	0	15	0	0	0	0	0
ASV186	Bacteria	Actinobacteria	Actinobacteria	Micrococcales	Dermacoccaceae	Dermacoccus	0	0	0	0	0	0	0	14	0	0
ASV187	Bacteria	Actinobacteria	Actinobacteria	Micrococcales	Micrococcaceae	Unidentified	0	0	0	0	0	0	14	0	0	0
ASV201	Bacteria	Actinobacteria	Actinobacteria	Micrococcales	Micrococcaceae	Arthrobacter	13	0	0	0	0	0	0	0	0	0
ASV105	Bacteria	Actinobacteria	Acidimicrobiia	Microtrichales	Iamiaceae	Iamia	0	0	28	0	0	0	0	0	0	0
ASV163	Bacteria	Cyanobacteria	Oxyphotobacteria	Nostocales	Xenococcaceae	Pleurocapsa PCC-7319	0	0	0	17	0	0	0	0	0	0
ASV114	Bacteria	Proteobacteria	Deltaproteobacteria	Oligoflexales	0319-6G20	Unidentified	0	0	0	0	0	0	25	0	0	0
ASV148	Bacteria	Proteobacteria	Deltaproteobacteria	Oligoflexales	0319-6G20	Unidentified	0	0	0	19	0	0	0	0	0	0
ASV195	Bacteria	Proteobacteria	Deltaproteobacteria	Oligoflexales	0319-6G20	Unidentified	0	2	0	12	0	0	0	0	0	0
ASV139	Bacteria	Proteobacteria	Gammaproteobacteria	Pasteurellales	Pasteurellaceae	Haemophilus	0	0	0	0	20	0	0	0	0	0
ASV210	Bacteria	Proteobacteria	Gammaproteobacteria	Pasteurellales	Pasteurellaceae	Aggregatibacter	0	13	0	0	0	0	0	0	0	0
ASV157	Bacteria	Planctomycetes	Planctomycetacia	Pirellulales	Pirellulaceae	Blastopirellula	0	0	0	0	18	0	0	0	0	0
ASV80	Bacteria	Planctomycetes	Planctomycetacia	Planctomycetales	Rubinisphaeraceae	Planctomicrobium	0	0	0	11	0	0	0	0	27	0
ASV117	Bacteria	Planctomycetes	Planctomycetacia	Planctomycetales	Schlesneriaceae	Schlesneria	0	0	0	0	0	25	0	0	0	0
ASV39	Bacteria	Proteobacteria	Gammaproteobacteria	Pseudomonadales	Pseudomonadaceae	Pseudomonas	0	9	0	60	0	0	0	0	0	0
ASV103	Bacteria	Proteobacteria	Gammaproteobacteria	Pseudomonadales	Pseudomonadaceae	Pseudomonas	0	0	0	29	0	0	0	0	0	0
ASV40	Bacteria	Proteobacteria	Alphaproteobacteria	Rhizobiales	Rhizobiaceae	Unidentified	0	0	0	0	41	0	0	27	0	0
ASV50	Bacteria	Proteobacteria	Alphaproteobacteria	Rhizobiales	Beijerinckiaceae	Methylobacterium	0	0	0	53	0	0	0	0	0	0
ASV54	Bacteria	Proteobacteria	Alphaproteobacteria	Rhizobiales	Rhizobiaceae	Phyllobacterium	0	0	0	0	0	0	49	0	0	0
ASV56	Bacteria	Proteobacteria	Alphaproteobacteria	Rhizobiales	Devosiaceae	Unidentified	0	0	0	47	0	0	0	0	0	0
ASV88	Bacteria	Proteobacteria	Alphaproteobacteria	Rhizobiales	A0839	Unidentified	0	0	0	34	0	0	0	0	0	0
ASV188	Bacteria	Proteobacteria	Alphaproteobacteria	Rhizobiales	Rhizobiales Incertae Sedis	Unidentified	0	0	10	0	0	0	0	0	0	4
ASV202	Bacteria	Proteobacteria	Alphaproteobacteria	Rhizobiales	Xanthobacteraceae	Bradyrhizobium	13	0	0	0	0	0	0	0	0	0
ASV51	Bacteria	Proteobacteria	Alphaproteobacteria	Rhodobacterales	Rhodobacteraceae	Pseudorhodobacter	0	0	0	50	0	0	0	0	0	0
ASV154	Bacteria	Proteobacteria	Alphaproteobacteria	Rhodobacterales	Rhodobacteraceae	Paracoccus	18	0	0	0	0	0	0	0	0	0
ASV189	Bacteria	Proteobacteria	Alphaproteobacteria	Rhodospirillales	Unidentified	Unidentified	0	0	0	0	0	0	0	0	0	14
ASV203	Bacteria	Proteobacteria	Alphaproteobacteria	Rickettsiales	Rickettsiaceae	Unidentified	0	0	0	0	0	13	0	0	0	0
ASV217	Bacteria	Proteobacteria	Alphaproteobacteria	Rickettsiales	Unidentified	Unidentified	0	0	0	0	0	0	0	0	0	12
ASV211	Bacteria	Cyanobacteria	Oxyphotobacteria	SepB-3	Unidentified	Unidentified	0	0	0	13	0	0	0	0	0	0
ASV95	Bacteria	Acidobacteria	Acidobacteriia	Solibacterales	Solibacteraceae (Subgroup 3)	Candidatus Solibacter	0	0	0	32	0	0	0	0	0	0
ASV230	Bacteria	Acidobacteria	Acidobacteriia	Solibacterales	Solibacteraceae (Subgroup 3)	Bryobacter	0	0	0	0	0	0	0	0	11	0
ASV214	Bacteria	Actinobacteria	Thermoleophilia	Solirubrobacterales	Solirubrobacteraceae	Conexibacter	0	0	0	0	0	0	13	0	0	0
ASV38	Bacteria	Bacteroidetes	Bacteroidia	Sphingobacteriales	env.OPS 17	Unidentified	0	0	0	20	50	0	0	0	0	0
ASV49	Bacteria	Bacteroidetes	Bacteroidia	Sphingobacteriales	Lentimicrobiaceae	Unidentified	0	0	0	0	0	54	0	0	0	0
ASV52	Bacteria	Bacteroidetes	Bacteroidia	Sphingobacteriales	Lentimicrobiaceae	Unidentified	0	0	0	0	0	50	0	0	0	0
ASV155	Bacteria	Bacteroidetes	Bacteroidia	Sphingobacteriales	env.OPS 17	Unidentified	0	0	0	18	0	0	0	0	0	0
ASV207	Bacteria	Bacteroidetes	Bacteroidia	Sphingobacteriales	Sphingobacteriaceae	Sphingobacterium	0	13	0	0	0	0	0	0	0	0
ASV221	Bacteria	Bacteroidetes	Bacteroidia	Sphingobacteriales	NS11-12 marine group	Unidentified	0	0	0	5	0	0	0	7	0	0
ASV81	Bacteria	Proteobacteria	Alphaproteobacteria	Sphingomonadales	Sphingomonadaceae	Novosphingobium	0	0	0	0	0	37	0	0	0	0
ASV89	Bacteria	Proteobacteria	Alphaproteobacteria	Sphingomonadales	Sphingomonadaceae	Sphingomonas	0	34	0	0	0	0	0	0	0	0
ASV99	Bacteria	Proteobacteria	Alphaproteobacteria	Sphingomonadales	Sphingomonadaceae	Sphingomonas	0	0	0	0	31	0	0	0	0	0
ASV136	Bacteria	Proteobacteria	Alphaproteobacteria	Sphingomonadales	Sphingomonadaceae	Sphingorhabdus	0	0	0	0	0	0	0	0	0	20
ASV137	Bacteria	Proteobacteria	Alphaproteobacteria	Sphingomonadales	Sphingomonadaceae	Novosphingobium	0	0	0	0	20	0	0	0	0	0
ASV158	Bacteria	Proteobacteria	Alphaproteobacteria	Sphingomonadales	Sphingomonadaceae	Sphingomonas	0	17	0	0	0	0	0	0	0	0
ASV166	Bacteria	Proteobacteria	Alphaproteobacteria	Sphingomonadales	Sphingomonadaceae	Sphingomonas	0	0	0	0	0	0	0	16	0	0
ASV175	Bacteria	Proteobacteria	Alphaproteobacteria	Sphingomonadales	Sphingomonadaceae	Sphingomonas	0	0	0	15	0	0	0	0	0	0
ASV204	Bacteria	Proteobacteria	Alphaproteobacteria	Sphingomonadales	Sphingomonadaceae	Sphingobium	13	0	0	0	0	0	0	0	0	0
ASV232	Bacteria	Proteobacteria	Alphaproteobacteria	Sphingomonadales	Sphingomonadaceae	Sphingobium	0	11	0	0	0	0	0	0	0	0
ASV138	Bacteria	Chloroflexi	Chloroflexia	Thermomicrobiales	JG30-KF-CM45	Unidentified	0	0	0	20	0	0	0	0	0	0
ASV10	Bacteria	Unidentified	Unidentified	Unidentified	Unidentified	Unidentified	0	0	315	0	0	0	0	0	0	0
ASV14	Bacteria	Unidentified	Unidentified	Unidentified	Unidentified	Unidentified	0	0	208	0	0	0	0	0	0	0
ASV15	Bacteria	Unidentified	Unidentified	Unidentified	Unidentified	Unidentified	0	0	207	0	0	0	0	0	0	0
ASV16	Bacteria	Unidentified	Unidentified	Unidentified	Unidentified	Unidentified	0	0	194	0	0	0	0	0	0	0
ASV18	Bacteria	Unidentified	Unidentified	Unidentified	Unidentified	Unidentified	0	0	0	0	0	192	0	0	0	0
ASV19	Bacteria	Unidentified	Unidentified	Unidentified	Unidentified	Unidentified	0	0	181	0	0	0	0	0	0	0
ASV20	Bacteria	Unidentified	Unidentified	Unidentified	Unidentified	Unidentified	0	0	0	0	0	180	0	0	0	0
ASV23	Bacteria	Unidentified	Unidentified	Unidentified	Unidentified	Unidentified	0	0	0	0	0	146	0	0	0	0
ASV26	Bacteria	Unidentified	Unidentified	Unidentified	Unidentified	Unidentified	0	0	0	0	0	140	0	0	0	0
ASV27	Bacteria	Unidentified	Unidentified	Unidentified	Unidentified	Unidentified	0	0	0	0	0	130	0	0	0	0
ASV68	Bacteria	Unidentified	Unidentified	Unidentified	Unidentified	Unidentified	0	0	0	0	0	0	0	41	0	0
ASV73	Bacteria	Unidentified	Unidentified	Unidentified	Unidentified	Unidentified	0	0	40	0	0	0	0	0	0	0
ASV98	Bacteria	Unidentified	Unidentified	Unidentified	Unidentified	Unidentified	0	0	32	0	0	0	0	0	0	0
ASV104	Bacteria	Patescibacteria	Gracilibacteria	Unidentified	Unidentified	Unidentified	0	0	24	5	0	0	0	0	0	0
ASV112	Bacteria	Patescibacteria	Parcubacteria	Unidentified	Unidentified	Unidentified	0	0	0	0	0	0	0	0	26	0
ASV113	Bacteria	Patescibacteria	Parcubacteria	Unidentified	Unidentified	Unidentified	0	0	12	0	14	0	0	0	0	0
ASV118	Bacteria	Unidentified	Unidentified	Unidentified	Unidentified	Unidentified	0	0	6	19	0	0	0	0	0	0
ASV121	Bacteria	Patescibacteria	Parcubacteria	Unidentified	Unidentified	Unidentified	0	12	0	3	0	0	9	0	0	0
ASV123	Bacteria	Unidentified	Unidentified	Unidentified	Unidentified	Unidentified	0	0	0	24	0	0	0	0	0	0
ASV133	Bacteria	Patescibacteria	Parcubacteria	Unidentified	Unidentified	Unidentified	0	0	0	0	10	11	0	0	0	0
ASV164	Bacteria	Patescibacteria	Parcubacteria	Unidentified	Unidentified	Unidentified	0	0	0	0	0	0	0	0	17	0
ASV165	Bacteria	Patescibacteria	Parcubacteria	Unidentified	Unidentified	Unidentified	0	0	0	17	0	0	0	0	0	0
ASV173	Bacteria	Patescibacteria	Parcubacteria	Unidentified	Unidentified	Unidentified	0	0	0	0	0	16	0	0	0	0
ASV185	Bacteria	Proteobacteria	Unidentified	Unidentified	Unidentified	Unidentified	0	0	0	15	0	0	0	0	0	0
ASV199	Bacteria	Patescibacteria	Parcubacteria	Unidentified	Unidentified	Unidentified	0	0	0	0	14	0	0	0	0	0
ASV213	Bacteria	Patescibacteria	Parcubacteria	Unidentified	Unidentified	Unidentified	0	0	0	13	0	0	0	0	0	0
ASV227	Bacteria	Patescibacteria	Parcubacteria	Unidentified	Unidentified	Unidentified	12	0	0	0	0	0	0	0	0	0
ASV248	Bacteria	Patescibacteria	Gracilibacteria	Unidentified	Unidentified	Unidentified	0	0	0	0	0	0	0	10	0	0
ASV249	Bacteria	Patescibacteria	Gracilibacteria	Unidentified	Unidentified	Unidentified	0	0	0	0	0	0	0	10	0	0
ASV253	Bacteria	Verrucomicrobia	Verrucomicrobiae	Verrucomicrobiales	Rubritaleaceae	Luteolibacter	10	0	0	0	0	0	0	0	0	0
ASV46	Bacteria	Proteobacteria	Gammaproteobacteria	Xanthomonadales	Xanthomonadaceae	Stenotrophomonas	0	0	0	0	0	0	62	0	0	0
ASV140	Bacteria	Proteobacteria	Gammaproteobacteria	Xanthomonadales	Xanthomonadaceae	Xanthomonas	0	0	0	0	0	0	0	0	0	20
ASV152	Bacteria	Proteobacteria	Gammaproteobacteria	Xanthomonadales	Xanthomonadaceae	Stenotrophomonas	0	0	0	19	0	0	0	0	0	0
ASV183	Bacteria	Proteobacteria	Gammaproteobacteria	Xanthomonadales	Xanthomonadaceae	Arenimonas	0	0	0	0	0	0	15	0	0	0
