# Supplementary material for: Great Tit (Parus major) Uropygial Gland Microbiomes and Their Potential Defensive Roles
Source: Front Microbiol. 2020 Jul 28;11:1735. doi: 10.3389/fmicb.2020.01735 (PMC7401573; doi:10.3389/fmicb.2020.01735)
Supplement: Supplementary file 3 [file Table_3.xlsx]

## Sheet: Full
# Constructed from biom file	description	Unnamed: 1	Unnamed: 2	Unnamed: 3	Unnamed: 4	Unnamed: 5	Unnamed: 6	Unnamed: 7	Unnamed: 8	Unnamed: 9	Unnamed: 10
#OTU ID	not_found	MO2-U	MO3-U	MO4-U	MO5-U	MW1-U	MW2-U	SO1-U	SO4-U	SW1-U	SW2-U
1CMET2-PWY	N10-formyl-tetrahydrofolate biosynthesis	707.291	1032.71	656.844	3846.17	1142.76	622.014	665.485	675.708	702.23	640.719
3-HYDROXYPHENYLACETATE-DEGRADATION-PWY	4-hydroxyphenylacetate degradation	36.8638	179.656	5.1533	542.393	13.9889	119.265	67.3176	71.7878	71.0253	68.8219
AEROBACTINSYN-PWY	aerobactin biosynthesis	1.2455	0	0.7767	3.3287	5.0578	0	1.1636	0	1.2553	25.6895
ALL-CHORISMATE-PWY	superpathway of chorismate metabolism	151.374	518.028	28.0716	945.921	309.621	245.211	226.569	162.754	284.823	268.301
ANAEROFRUCAT-PWY	homolactic fermentation	697.951	1018.34	528.524	3047.85	1185.65	484.428	501.516	483.717	858.051	671.378
ANAGLYCOLYSIS-PWY	glycolysis III (from glucose)	869.385	1180.76	773.283	4499.86	1330.31	718.392	710.317	775.414	916.375	739.69
ARG+POLYAMINE-SYN	superpathway of arginine and polyamine biosynthesis	229.226	414.4	165.263	1768.33	474.97	290.009	269.699	279.838	311.919	297.885
ARGDEG-PWY	superpathway of L-arginine, putrescine, and 4-aminobutanoate degradation	0.0176	9.3729	2.7453	0.9747	5.7255	54.3286	6.8286	4.4204	17.6515	51.1604
ARGORNPROST-PWY	arginine, ornithine and proline interconversion	170.256	177.534	117.845	616.525	494.731	178.813	193.094	147.85	279.331	248.17
ARGSYN-PWY	L-arginine biosynthesis I (via L-ornithine)	494.631	942.005	467.937	3212.19	809.371	461.084	448.708	507.186	597.569	480.465
ARGSYNBSUB-PWY	L-arginine biosynthesis II (acetyl cycle)	459.44	894.965	404.065	2599.12	833.369	429.73	402.544	403.483	638.547	483.213
ARO-PWY	chorismate biosynthesis I	658.881	1041.88	560.714	3703.74	1113.87	590.445	565.474	589.046	774.101	620.166
ASPASN-PWY	superpathway of L-aspartate and L-asparagine biosynthesis	572.153	1090.96	516.647	3033.66	708.191	447.285	506.08	522.464	469.015	420.821
AST-PWY	L-arginine degradation II (AST pathway)	61.6182	59.0848	5.7768	336.832	45.5079	51.8229	12.8916	23.532	98.1549	51.6021
BENZCOA-PWY	anaerobic aromatic compound degradation (Thauera aromatica)	0	0	0.0448	3.1147	0	0	0	0	0	0
BIOTIN-BIOSYNTHESIS-PWY	biotin biosynthesis I	239.241	435.563	335.493	2943.04	671.486	452.954	342.152	424.144	417.582	482.336
BRANCHED-CHAIN-AA-SYN-PWY	superpathway of branched amino acid biosynthesis	810.723	1365.17	771.259	5068.44	1197.47	745.007	794.835	871.303	881.486	670.808
CALVIN-PWY	Calvin-Benson-Bassham cycle	876.269	1284.21	772.822	4550.85	1368.19	741.529	751.935	787.171	912.842	798.324
CATECHOL-ORTHO-CLEAVAGE-PWY	catechol degradation to &beta;-ketoadipate	54.1013	87.487	64.983	470.696	127.128	110.388	95.846	81.9898	94.0405	47.9338
CENTBENZCOA-PWY	benzoyl-CoA degradation II (anaerobic)	0	0	0.0405	5.978	4.696	0.6852	0	0	0	0
CENTFERM-PWY	pyruvate fermentation to butanoate	60.1122	197.173	28.7079	285.709	151.47	166.583	33.5476	78.5485	151.878	104.117
CHLOROPHYLL-SYN	chlorophyllide a biosynthesis I (aerobic, light-dependent)	0.3831	8.1873	0.0064	316.004	81.9711	0	13.0747	1.5539	29.9442	9.4087
COA-PWY	coenzyme A biosynthesis I	702.659	1052.1	658.015	3645.2	1144.9	585.952	583.166	636.447	783.652	651.639
COBALSYN-PWY	adenosylcobalamin salvage from cobinamide I	423.661	355.502	360.857	2728.8	482.482	368.642	395.203	467.534	318.006	330.092
CODH-PWY	reductive acetyl coenzyme A pathway	79.8492	2.5425	1.4188	97.6255	56.9895	0.014	44.7199	18.7332	5.6446	10.5439
COLANSYN-PWY	colanic acid building blocks biosynthesis	361.159	371.018	282.262	1848.15	527.395	327.531	305.616	349.217	427.671	325.321
COMPLETE-ARO-PWY	superpathway of aromatic amino acid biosynthesis	694.981	1102.44	598.71	3937.38	1163.81	630.631	601.025	626.907	811.004	651.487
CRNFORCAT-PWY	creatinine degradation I	73.7533	0	0.0056	93.8997	43.0005	0	0.0793	25.5435	24.7434	0
DAPLYSINESYN-PWY	L-lysine biosynthesis I	681.291	921.547	659.016	3312.87	1110.71	584.876	627.31	599.153	728.011	630.046
DENITRIFICATION-PWY	nitrate reduction I (denitrification)	71.2527	61.5573	54.8971	469.301	156.631	71.093	53.8798	53.8532	68.261	26.9422
DENOVOPURINE2-PWY	superpathway of purine nucleotides de novo biosynthesis II	671.236	850.915	543.489	2857.96	1134.42	561.307	438.175	525.322	733.28	585.46
DHGLUCONATE-PYR-CAT-PWY	glucose degradation (oxidative)	0.2786	0.0591	0.0633	49.1185	0.0962	0	0.1413	3.5922	20.0628	5.7786
DTDPRHAMSYN-PWY	dTDP-L-rhamnose biosynthesis I	963.407	1090.61	917.474	5660.25	1277.96	764.521	914.064	988.911	867.912	789.712
ECASYN-PWY	enterobacterial common antigen biosynthesis	0.0184	6.3337	6.5695	16.9354	4.7719	48.9523	0.2848	18.4559	17.7144	63.0967
ENTBACSYN-PWY	enterobactin biosynthesis	135.652	616.779	3.6022	461.042	65.4896	96.754	160.709	45.8539	89.0306	142.506
FAO-PWY	fatty acid &beta;-oxidation I	617.008	1137.67	584.729	4640.42	1047.05	751.192	704.033	693.686	700.797	639.129
FASYN-ELONG-PWY	fatty acid elongation -- saturated	1280.63	1859.55	1191.85	7537.76	1722.26	1112.57	1257.21	1319.16	1014.36	1150.85
FASYN-INITIAL-PWY	superpathway of fatty acid biosynthesis initiation (E. coli)	1074.58	1260.98	954.574	5996.11	1489.75	914.129	952.12	1026.46	895.799	1011.18
FERMENTATION-PWY	mixed acid fermentation	575.676	637.756	515.308	3349.75	905.927	507.722	519.203	574.149	601.949	545.138
FOLSYN-PWY	superpathway of tetrahydrofolate biosynthesis and salvage	584.9	1113.86	577.424	3519.15	1114.16	620.597	572.475	620.554	694.104	634.153
FUC-RHAMCAT-PWY	superpathway of fucose and rhamnose degradation	15.8647	8.1631	8.6054	71.897	50.5296	38.4121	18.0779	36.9647	78.085	2.1421
FUCCAT-PWY	fucose degradation	41.8417	3.8426	5.696	50.9664	25.7099	26.7741	10.7207	24.9872	71.6022	0.9852
GALACT-GLUCUROCAT-PWY	superpathway of hexuronide and hexuronate degradation	762.103	910.481	650.611	3983.13	859.506	494.062	707.8	749.523	550.898	572.183
GALACTARDEG-PWY	D-galactarate degradation I	22.7285	79.6078	15.0111	275.415	47.0521	46.0854	8.7432	59.8573	85.2763	92.409
GALACTUROCAT-PWY	D-galacturonate degradation I	871.605	1183.9	742.334	4566.76	1042.9	580.789	826.243	875.734	679.093	689.758
GALLATE-DEGRADATION-I-PWY	gallate degradation II	23.3425	32.2387	14.7829	439.34	106.712	82.3688	49.8875	55.2632	56.1509	75.6739
GALLATE-DEGRADATION-II-PWY	gallate degradation I	23.3425	29.5231	14.7829	197.462	60.1897	39.3775	30.5102	23.2789	35.1556	48.1335
GLCMANNANAUT-PWY	superpathway of N-acetylglucosamine, N-acetylmannosamine and N-acetylneuraminate degradation	80.0767	89.907	38.1508	376.097	173.052	77.801	21.1005	51.0247	123.841	66.9606
GLUCARDEG-PWY	D-glucarate degradation I	22.9143	79.7393	15.1534	287.882	48.3947	57.9688	9.062	60.2424	103.73	97.5261
GLUCARGALACTSUPER-PWY	superpathway of D-glucarate and D-galactarate degradation	22.7285	79.6078	15.0111	275.415	47.0521	46.0854	8.7432	59.8573	85.2763	92.409
GLUCONEO-PWY	gluconeogenesis I	757.121	1341.93	727.546	4395.69	1193.77	678.859	688.573	755.129	777.986	692.232
GLUCOSE1PMETAB-PWY	glucose and glucose-1-phosphate degradation	148.484	92.2536	24.3216	924.349	163.944	94.6618	114.125	90.6451	205.749	194.631
GLUCUROCAT-PWY	superpathway of &beta;-D-glucuronide and D-glucuronate degradation	834	872.076	704.319	4208.14	887.402	519.368	752.885	786.737	574.515	600.074
GLUTORN-PWY	L-ornithine biosynthesis	489.709	994.769	459.946	3172.17	749.506	492.542	511.731	512.874	620.923	464.971
GLYCOCAT-PWY	glycogen degradation I (bacterial)	266.746	239.515	94.4353	977.445	383.966	206.637	170.197	217.255	383.481	258.117
GLYCOGENSYNTH-PWY	glycogen biosynthesis I (from ADP-D-Glucose)	587.624	939.384	373.167	2577.94	843.661	417.465	429.737	443.428	659.603	514.354
GLYCOL-GLYOXDEG-PWY	superpathway of glycol metabolism and degradation	2.6578	47.5469	3.9683	38.5847	123.699	30.5439	10.6976	33.2412	49.0363	10.4609
GLYCOLYSIS	glycolysis I (from glucose 6-phosphate)	772.307	1103.07	690.526	3652.79	1325.93	656.382	595.027	665.803	880.976	708.712
GLYCOLYSIS-E-D	superpathway of glycolysis and Entner-Doudoroff	545.226	969.089	543.501	3384.24	882.526	452.489	488.393	512.15	613.787	522.895
GLYCOLYSIS-TCA-GLYOX-BYPASS	superpathway of glycolysis, pyruvate dehydrogenase, TCA, and glyoxylate bypass	705.211	990.595	660.794	3902.03	993.614	639.478	620.067	691.566	676.355	633.127
GLYOXYLATE-BYPASS	glyoxylate cycle	499.387	686.899	468.29	3260.44	648.394	490.758	518.715	570.181	434.198	454.296
GOLPDLCAT-PWY	superpathway of glycerol degradation to 1,3-propanediol	20.3332	3.7051	17.2988	10.5208	140.888	0	28.5541	27.6254	40.6246	50.9172
HCAMHPDEG-PWY	3-phenylpropanoate and 3-(3-hydroxyphenyl)propanoate degradation to 2-oxopent-4-enoate	1.9298	2.8653	0.0591	121.944	15.1839	24.8789	27.1328	6.3969	0	0.0001
HEME-BIOSYNTHESIS-II	heme biosynthesis I (aerobic)	468.582	666.837	545.471	3291.75	674.428	494.553	474.016	521.883	444.585	461.664
HEMESYN2-PWY	heme biosynthesis II (anaerobic)	646.343	1070.52	682.831	4020.75	962.603	633.883	590.66	661.594	641.875	562.516
HEXITOLDEGSUPER-PWY	superpathway of hexitol degradation (bacteria)	107.082	322.345	156.773	497.957	534.15	174.26	108.505	70.478	233.186	124.221
HISDEG-PWY	L-histidine degradation I	570.742	911.741	532.524	3259.84	726.276	470.724	539.41	585.635	501.995	475.103
HISTSYN-PWY	L-histidine biosynthesis	596.793	971.791	593.288	3802.58	775.345	560.665	559.113	622.107	635.828	517.588
HOMOSER-METSYN-PWY	L-methionine biosynthesis I	222.631	699.297	221.822	1349.53	450.02	358.072	234.822	257.567	284.174	238.54
HSERMETANA-PWY	L-methionine biosynthesis III	862.772	887.785	751.783	5129.9	1082.75	652.157	864.608	860.819	739.071	699.495
ILEUDEG-PWY	L-isoleucine degradation I	0.021	14.0969	0	20.839	0.021	0	0	0.0314	0	0
ILEUSYN-PWY	L-isoleucine biosynthesis I (from threonine)	895.151	1510.57	811.99	5763.52	1388.28	904.99	899.448	984.688	998.974	721.493
KDO-NAGLIPASYN-PWY	superpathway of (Kdo)2-lipid A biosynthesis	0	39.4695	8.7452	197.153	141.245	139.776	12.5286	7.8982	54.905	120.95
KETOGLUCONMET-PWY	ketogluconate metabolism	17.3516	20.2176	9.9721	237.146	46.7799	14.1531	61.4567	18.051	32.5994	35.5587
LACTOSECAT-PWY	lactose and galactose degradation I	16.3532	98.1344	55.3061	134.777	213.057	65.9369	23.7732	16.0894	49.6792	0.8838
LEU-DEG2-PWY	L-leucine degradation I	319.8	465.712	145.952	2904.62	777.576	499.079	385.878	421.181	427.217	381.21
LIPASYN-PWY	phospholipases	0.9593	0.2016	0.2559	127.062	26.5586	27.8083	0.39	2.6096	11.7569	0.785
LPSSYN-PWY	superpathway of lipopolysaccharide biosynthesis	0	0	0	0.2279	0	0	0	0	10.1903	0
MET-SAM-PWY	superpathway of S-adenosyl-L-methionine biosynthesis	386.184	916.657	378.487	2286.88	718.821	514.663	390.45	426.221	458.314	393.792
METH-ACETATE-PWY	methanogenesis from acetate	74.8043	4.5109	0.004	97.7662	43.1015	0	0	0	1.3214	4.8782
METHANOGENESIS-PWY	methanogenesis from H2 and CO2	9.3804	0	0	17.095	0	0	0.0246	0.0906	7.9897	0.2527
METHGLYUT-PWY	superpathway of methylglyoxal degradation	16.6806	51.5198	51.5755	92.9331	119.613	88.8236	30.4171	44.221	51.3529	0.0806
METHYLGALLATE-DEGRADATION-PWY	methylgallate degradation	28.8512	40.122	18.2133	495.079	129.406	95.7256	59.0219	65.6824	68.1866	90.9065
NAD-BIOSYNTHESIS-II	NAD salvage pathway II	69.1883	93.4337	9.8308	565.762	211.925	103.925	113.907	59.3567	112.893	158.036
NADSYN-PWY	NAD biosynthesis II (from tryptophan)	384.674	356.067	338.687	2314.17	423.004	308.236	321.356	369.974	326.776	330.088
NAGLIPASYN-PWY	lipid IVA biosynthesis	577.894	488.973	571.613	3752.86	758.721	559.719	583.389	619.682	491.146	519.342
NONMEVIPP-PWY	methylerythritol phosphate pathway I	364.358	832.598	258.416	2054.67	563.709	342.466	249.492	307.51	466.169	339.827
NONOXIPENT-PWY	pentose phosphate pathway (non-oxidative branch)	1164.07	1522.4	1079.81	6790.48	1646.73	1032.89	1123.85	1118.67	1081.65	1050.34
OANTIGEN-PWY	O-antigen building blocks biosynthesis (E. coli)	557.088	736.657	456.293	2646.28	1003.25	444.477	424.393	425.685	654.916	529.55
ORNARGDEG-PWY	superpathway of L-arginine and L-ornithine degradation	0.0176	9.3729	2.7453	0.9747	5.7255	54.3286	6.8286	4.4204	17.6515	51.1604
ORNDEG-PWY	superpathway of ornithine degradation	0	11.8258	12.8016	230.516	69.9699	52.9879	0	46.0505	25.8918	54.9651
P101-PWY	ectoine biosynthesis	46.6318	51.8466	6.7597	153.31	68.5777	0	27.2741	34.577	0	18.8939
P105-PWY	TCA cycle IV (2-oxoglutarate decarboxylase)	687	1181.34	682.382	4576.25	1011.39	711.531	697.352	786.667	719.097	649.586
P108-PWY	pyruvate fermentation to propanoate I	786.73	1126.19	830.08	4909.27	1024.9	764.296	771.413	867.588	691.479	653.148
P122-PWY	heterolactic fermentation	472.64	309.373	241.163	1206.73	818.274	158.579	295.01	246.244	415.582	354.863
P124-PWY	Bifidobacterium shunt	542.058	344.206	269.917	1309.8	919.211	180.747	320.936	270.067	468.33	396.352
P125-PWY	superpathway of (R,R)-butanediol biosynthesis	46.8415	576.262	129.135	307.818	257.619	195.288	78.4397	58.7422	80.0654	41.1238
P161-PWY	acetylene degradation	538.456	211.129	190.119	906.603	1057.05	291.228	377.69	241.293	805.939	698.666
P162-PWY	L-glutamate degradation V (via hydroxyglutarate)	0	99.8949	0	11.8706	24.0395	0	0	15.1736	3.0926	3.5449
P163-PWY	L-lysine fermentation to acetate and butanoate	22.7626	13.0497	19.9456	190.252	53.6155	40.7024	45.5488	46.1224	13.6233	37.4229
P164-PWY	purine nucleobases degradation I (anaerobic)	380.127	260.512	112.371	869.562	576.135	0	228.132	174.702	450.627	280.732
P184-PWY	protocatechuate degradation I (meta-cleavage pathway)	22.1903	35.1941	9.3243	487.224	108.15	101.411	41.17	64.9816	64.2615	88.4385
P221-PWY	octane oxidation	83.6291	63.9762	118.286	541.72	105.93	173.298	149.407	103.684	110.238	69.3796
P23-PWY	reductive TCA cycle I	505.424	367.87	248.954	1992.25	782.164	472.373	318.639	404.385	558.865	444.273
P241-PWY	coenzyme B biosynthesis	0	0	0	2.3055	0	4.5102	0	0	26.1223	0.036
P261-PWY	coenzyme M biosynthesis I	6.5474	36.4435	5.4473	45.5363	19.1578	0	10.3875	10.5719	4.1134	0.32
P281-PWY	3-phenylpropanoate degradation	33.263	64.4057	70.4359	776.991	149.817	145.987	72.0572	104.308	158.206	90.1876
P341-PWY	glycolysis V (Pyrococcus)	0.3311	0	0	1.3494	0.1824	0	0	0.8175	29.5099	0.0226
P381-PWY	adenosylcobalamin biosynthesis II (late cobalt incorporation)	89.6757	80.9759	16.2369	267.419	132.844	2.565	85.4113	52.8602	0	33.293
P4-PWY	superpathway of L-lysine, L-threonine and L-methionine biosynthesis I	478.574	900.003	396.392	2723.51	788.817	497.306	439.991	468.704	525.128	454.409
P42-PWY	incomplete reductive TCA cycle	603.203	578.343	346.193	2367.27	924.723	634.297	370.113	502.941	611.229	465.964
P441-PWY	superpathway of N-acetylneuraminate degradation	204.844	205.244	103.987	810.547	421.716	185.504	62.5308	129.116	295.428	177.893
P461-PWY	hexitol fermentation to lactate, formate, ethanol and acetate	50.4711	321.933	86.1507	224.635	359.619	108.065	45.0642	30.3867	171.793	87.8262
P562-PWY	myo-inositol degradation I	99.3362	532.503	81.1956	570.646	179.874	56.2054	198.076	83.5196	128.313	77.0759
P621-PWY	nylon-6 oligomer degradation	24.9536	0	0.0082	29.4163	34.0341	0	0.0407	14.2817	17.0573	13.6203
PANTO-PWY	phosphopantothenate biosynthesis I	767.311	1308.12	736.453	4281.41	1165.57	667.912	690.713	753.928	756.018	659.847
PANTOSYN-PWY	pantothenate and coenzyme A biosynthesis I	692.224	1111.92	669.071	3832.57	1066.76	595.619	602.508	669.359	724.089	611.447
PENTOSE-P-PWY	pentose phosphate pathway	944.796	1292.8	722.562	4313.11	1271.83	591.763	803.187	785.118	838.711	775.802
PEPTIDOGLYCANSYN-PWY	peptidoglycan biosynthesis I (meso-diaminopimelate containing)	737.622	1089.63	671.155	3731.64	1198.79	620.32	628.453	656.923	799.045	683.511
PHOSLIPSYN-PWY	superpathway of phospholipid biosynthesis I (bacteria)	785.783	1242.29	640.701	3898.21	1342.67	643.837	645.894	647.671	861.53	755.106
POLYAMINSYN3-PWY	superpathway of polyamine biosynthesis II	167.821	274.563	111.526	1628.79	350.825	208.487	206.907	227.201	155.895	209.063
POLYAMSYN-PWY	superpathway of polyamine biosynthesis I	151.875	270.544	103.66	1470.44	339.08	223.272	197.278	213.461	211.678	215.915
POLYISOPRENSYN-PWY	polyisoprenoid biosynthesis (E. coli)	670.505	971.141	614.431	3670.74	1014.75	569.565	569.792	611.939	653.47	580.493
PPGPPMET-PWY	ppGpp biosynthesis	108.676	73.3566	52.9535	645.98	279.506	61.6027	149.118	158.576	95.6565	197.996
PROTOCATECHUATE-ORTHO-CLEAVAGE-PWY	protocatechuate degradation II (ortho-cleavage pathway)	160.623	121.036	71.7222	899.1	208.974	104.419	177.627	119.866	229.429	139.194
PRPP-PWY	superpathway of histidine, purine, and pyrimidine biosynthesis	634.077	813.082	437.154	2432.36	1062.39	451.502	411.355	442.579	692.381	526.319
PWY-1269	CMP-3-deoxy-D-manno-octulosonate biosynthesis I	512.581	463.092	508.714	3372.91	694.454	534.476	533.363	550.713	447.452	490.791
PWY-1361	benzoyl-CoA degradation I (aerobic)	0	22.9768	5.318	212.161	15.8453	21.6339	0.3417	24.3422	63.602	91.8735
PWY-1422	vitamin E biosynthesis (tocopherols)	0	0	0	29.9217	17.4198	0	0	0	0	1.9589
PWY-1501	mandelate degradation I	10.8411	0.0001	0.0384	12.4315	0.225	11.7201	0.5433	0.3149	6.3844	0
PWY-1541	superpathway of taurine degradation	23.0147	0	0.0033	72.7981	0	0	0.0446	0.6627	4.7515	0
PWY-1622	formaldehyde assimilation I (serine pathway)	68.2283	16.6524	0.2389	387.848	10.0422	16.0575	4.1026	2.2001	34.743	0.737
PWY-181	photorespiration	212.981	142.463	139.099	1309.15	169.401	82.8764	160.254	133.457	204.901	85.7133
PWY-1861	formaldehyde assimilation II (RuMP Cycle)	41.5367	926.455	188.758	456.924	505.663	190.832	252.638	130.806	451.734	327.176
PWY-1882	superpathway of C1 compounds oxidation to CO2	8.4396	0.5852	0.4428	137.583	0.0055	0	6.3273	0.0082	0	0.522
PWY-2221	Entner-Doudoroff pathway III (semi-phosphorylative)	7.7716	5.1581	0	32.9811	0.0387	0	26.263	0.0579	12.0636	0.0439
PWY-2941	L-lysine biosynthesis II	29.2098	885.781	113.724	185.461	499.382	137.166	120.812	75.8273	262.925	213.254
PWY-2942	L-lysine biosynthesis III	806.34	1335.82	779.773	4868.29	1318.51	775.151	767.18	832.323	841.203	729.471
PWY-3001	superpathway of L-isoleucine biosynthesis I	813.664	1369.66	755.88	4859.69	1170.36	751.555	752.239	840.734	803.456	686.644
PWY-3081	L-lysine biosynthesis V	0	0	0	2.1909	0	0	0	0	0	0
PWY-3661	glycine betaine degradation I	21.3106	0	58.2199	127.981	211.14	0	274.017	146.942	63.006	24.2932
PWY-3781	aerobic respiration I (cytochrome c)	2317.05	3142	2318.16	14111.9	2969.86	2086.14	2173.06	2398.93	2097.69	1809.64
PWY-3801	sucrose degradation II (sucrose synthase)	0	0	0.2513	264.415	96.5766	0	7.3736	0	0	12.7896
PWY-3941	&beta;-alanine biosynthesis II	3.2177	10.8896	0	48.9644	4.741	0	0	0	0	0
PWY-4361	S-methyl-5-thio-&alpha;-D-ribose 1-phosphate degradation	0	412.986	5.9738	28.0388	14.7774	5.5637	0	15.0621	37.9724	9.6255
PWY-4722	creatinine degradation II	13.0668	0	0	13.7479	20.3751	0	0	13.2602	0	0
PWY-4984	urea cycle	407.168	838.917	338.79	1749.61	659.478	343.575	372.502	331.993	460.773	392.508
PWY-5005	biotin biosynthesis II	2.2389	555.94	0	11.9978	3.8197	0.0019	3.582	2.4334	0.0015	0.6311
PWY-5022	4-aminobutanoate degradation V	134.599	946.545	114.768	878.74	271.204	111.338	137.081	145.33	205.357	112.128
PWY-5028	L-histidine degradation II	130.399	120.191	44.7226	1147.12	282.035	115.807	144.787	115.813	178.122	153.632
PWY-5088	L-glutamate degradation VIII (to propanoate)	6.618	0	0	51.3351	5.7582	0	7.5932	0.7076	11.0247	0
PWY-5097	L-lysine biosynthesis VI	741.458	1234.46	723.326	4577.87	1193.66	720.433	715.571	774.562	752.173	662.189
PWY-5100	pyruvate fermentation to acetate and lactate II	504.775	691.182	273.673	977.542	834.351	268.299	312.463	255.169	648.623	514.2
PWY-5101	L-isoleucine biosynthesis II	941.218	1591.47	845.86	6040.39	1449.62	932.478	919.883	1022.21	1052.65	777.183
PWY-5103	L-isoleucine biosynthesis III	744.325	1265.55	709.398	4605.84	1088.26	668.149	702.741	798.734	799.451	610.035
PWY-5104	L-isoleucine biosynthesis IV	399.133	235.544	297.077	1831.79	594.609	372.449	291.278	318.151	481.978	407.798
PWY-5121	superpathway of geranylgeranyl diphosphate biosynthesis II (via MEP)	425.008	868.621	318.361	2340.34	648.081	382.087	298.811	359.432	518.651	386.058
PWY-5154	L-arginine biosynthesis III (via N-acetyl-L-citrulline)	506.082	1024.86	476.088	3276.56	684.605	461.358	474.055	515.92	550.22	480.051
PWY-5177	glutaryl-CoA degradation	0	77.6595	0	6.0083	13.1799	0	0	8.7578	1.5822	1.8211
PWY-5178	toluene degradation IV (aerobic) (via catechol)	33.4873	53.1972	34.4394	366.159	110.833	66.5329	25.1258	64.7218	59.3254	2.5284
PWY-5179	toluene degradation V (aerobic) (via toluene-cis-diol)	0.0494	0	0.072	18.0339	9.5818	47.5024	0.2414	5.7194	0	0
PWY-5180	toluene degradation I (aerobic) (via o-cresol)	108.399	140.602	43.1215	549.18	260.745	140.104	110.481	99.713	129.935	115.569
PWY-5181	toluene degradation III (aerobic) (via p-cresol)	39.9314	65.6744	12.1906	351.661	33.3504	63.3198	38.3044	39.4003	103.098	102.882
PWY-5182	toluene degradation II (aerobic) (via 4-methylcatechol)	108.399	140.602	43.1215	549.18	260.745	140.104	110.481	99.713	129.935	115.569
PWY-5183	superpathway of aerobic toluene degradation	32.5481	46.4636	0.185	291.761	54.8583	62.3648	27.1422	1.7806	71.5248	2.0769
PWY-5184	toluene degradation VI (anaerobic)	0	0	0	2.7682	0	0	0	0	0	0
PWY-5188	tetrapyrrole biosynthesis I (from glutamate)	632.244	1043.75	665.779	3909.12	864.877	571.645	597.879	645.026	636.743	527.493
PWY-5189	tetrapyrrole biosynthesis II (from glycine)	614.705	1044.58	659.234	3793.97	851.168	540.643	579.382	640.099	615.751	511.399
PWY-5198	factor 420 biosynthesis	0	0	0	57.0378	22.6273	0	0	0	4.2775	2.6836
PWY-5265	peptidoglycan biosynthesis II (staphylococci)	32.5349	285.664	191.189	328.282	411.947	172.547	0	88.0922	275.137	50.6798
PWY-5266	p-cymene degradation	65.079	102.641	24.5149	433.501	195.903	0	78.6216	61.8247	0	0
PWY-5273	p-cumate degradation	65.079	102.641	24.5149	433.501	195.903	0	78.6216	61.8247	0	0
PWY-5304	superpathway of sulfur oxidation (Acidianus ambivalens)	355.811	273.459	310.536	1833.85	359.577	246.79	322.423	323.826	249.334	285.41
PWY-5345	superpathway of L-methionine biosynthesis (by sulfhydrylation)	728.254	1208.11	705.515	4559.88	976.782	697.687	691.361	752.322	674.631	609.965
PWY-5347	superpathway of L-methionine biosynthesis (transsulfuration)	394.462	995.328	391.71	2379.96	725.76	542.203	402.799	446.278	465.962	398.825
PWY-5384	sucrose degradation IV (sucrose phosphorylase)	144.739	106.774	102.055	902.5	337.76	93.0996	111.826	89.2398	215.299	203.995
PWY-5392	reductive TCA cycle II	0	14.7521	0	0	19.8039	0	36.2527	0	0	0.4339
PWY-5415	catechol degradation I (meta-cleavage pathway)	75.1287	122.854	29.5367	476.747	219.829	99.9732	87.4169	70.4005	114.157	93.1041
PWY-5417	catechol degradation III (ortho-cleavage pathway)	36.3712	75.1035	68.4441	485.716	132.107	102.872	80.9193	78.8407	85.2438	56.7939
PWY-5419	catechol degradation to 2-oxopent-4-enoate II	112.255	70.2248	60.6575	520.47	180.109	76.7735	49.0282	106.743	84.2244	100.982
PWY-5420	catechol degradation II (meta-cleavage pathway)	84.8938	82.0683	36.26	489.3	194.174	86.2466	60.5362	88.928	92.9365	101.523
PWY-5427	naphthalene degradation (aerobic)	0	0	0	0.3116	0	0	0	7.6365	0	0
PWY-5430	meta cleavage pathway of aromatic compounds	42.829	51.6027	34.8881	355.312	120.074	60.1787	23.062	65.3432	71.2243	2.8031
PWY-5431	aromatic compounds degradation via &beta;-ketoadipate	36.3712	75.1035	68.4441	485.716	132.107	102.872	80.9193	78.8407	85.2438	56.7939
PWY-5484	glycolysis II (from fructose 6-phosphate)	702.004	1008.74	619.785	3101.38	1298.07	601.948	509.557	592.713	848.994	659.938
PWY-5499	vitamin B6 degradation	0.0001	0	0	0.5371	0.0002	0	7.0285	0.0002	0	0
PWY-5505	L-glutamate and L-glutamine biosynthesis	546.468	580.19	496.611	3550.14	780.211	452.335	536.335	578.383	510.517	487.475
PWY-5507	adenosylcobalamin biosynthesis I (early cobalt insertion)	82.1921	37.3966	13.523	244.698	92.7814	0	24.5531	28.5732	0	13.3003
PWY-5509	adenosylcobalamin biosynthesis from cobyrinate a,c-diamide I	351.449	305.545	211.941	2358.19	430.388	319.367	317.041	379.928	290.831	281.063
PWY-5519	D-arabinose degradation III	0.1351	0	0.0077	7.7203	0	0	0.0881	0	0	0
PWY-5529	superpathway of bacteriochlorophyll a biosynthesis	0.7074	14.1017	0.012	436.437	109.912	0	19.1296	2.8308	40.8105	14.3377
PWY-5531	chlorophyllide a biosynthesis II (anaerobic)	18.4214	39.7376	104.785	583.589	108.434	0	23.8537	29.5784	80.742	18.733
PWY-5532	adenosine nucleotides degradation IV	0	0	0	0	0	0	0	0	10.8217	0.0322
PWY-5647	2-nitrobenzoate degradation I	69.7135	37.902	34.7116	413.408	115.785	61.3783	27.973	78.4961	58.3768	70.4516
PWY-5651	L-tryptophan degradation to 2-amino-3-carboxymuconate semialdehyde	381.029	300.156	394.984	2243.46	348.435	266.198	371.289	376.385	267.733	301.588
PWY-5654	2-amino-3-carboxymuconate semialdehyde degradation to 2-oxopentenoate	58.3024	31.2417	28.3121	345.221	100.851	51.5861	22.7739	65.6421	49.6275	59.2196
PWY-5655	L-tryptophan degradation IX	90.6937	63.979	37.8762	568.465	168.802	93.4472	51.4944	94.6655	92.0199	100.254
PWY-5656	mannosylglycerate biosynthesis I	0	0	0	0	0	0	0	0	3.2418	0.2302
PWY-5659	GDP-mannose biosynthesis	814.691	857.942	705.245	4323.52	1113.52	700.35	647.649	721.342	794.294	694.408
PWY-5667	CDP-diacylglycerol biosynthesis I	791.059	1381.99	736.091	4206.69	1467.67	714.566	687.618	736.22	956.315	845.138
PWY-5675	nitrate reduction V (assimilatory)	0.0671	0	0	0.1677	0.0671	0	0	0.1005	0	0
PWY-5676	acetyl-CoA fermentation to butanoate II	131.301	432.309	14.7848	777.335	241.477	109.247	57.319	77.1076	164.262	155.565
PWY-5677	succinate fermentation to butanoate	2.0969	6.4957	2.3143	53.4159	39.1073	0	4.1763	18.6168	3.0888	0.023
PWY-5686	UMP biosynthesis	854.459	1226.41	777.075	4413.31	1329.05	701.984	712.459	770.889	897.198	779.573
PWY-5695	urate biosynthesis/inosine 5'-phosphate degradation	780.156	1129.07	421.541	4438.86	1089.27	474.943	591.983	602.488	737.897	677.513
PWY-5705	allantoin degradation to glyoxylate III	68.3259	93.5323	18.8318	370.63	96.8902	34.2021	66.6468	54.0886	32.6733	57.3911
PWY-5724	superpathway of atrazine degradation	0	0	0	0.0006	0	0	0	0	0	0
PWY-5737	(5R)-carbapenem carboxylate biosynthesis	0	0	0	0.0217	0	0	0.0002	0	0	0
PWY-5741	ethylmalonyl-CoA pathway	46.8838	12.92	4.5038	256.469	22.7723	0	5.8031	10.5908	20.6134	0.7432
PWY-5743	3-hydroxypropanoate cycle	10.7111	0	0	17.5574	3.3145	0	0	0	0	0
PWY-5744	glyoxylate assimilation	9.5235	0	0	15.6172	3.2355	0	0	0	0	0
PWY-5747	2-methylcitrate cycle II	101.881	160.772	57.0356	752.506	169.429	57.7074	94.3881	90.1294	158.476	110.978
PWY-5757	fosfomycin biosynthesis	0.1306	0	0	0.3296	0.1322	0	0	0.1978	0	0
PWY-5823	superpathway of CDP-glucose-derived O-antigen building blocks biosynthesis	0	0	0	0.0707	0	0	0	0	0	0
PWY-5837	1,4-dihydroxy-2-naphthoate biosynthesis I	81.9685	622.297	165.085	700.923	291.488	182.701	129.125	130.696	212.393	181.573
PWY-5838	superpathway of menaquinol-8 biosynthesis I	198.376	763.445	322.62	1547.46	525.209	346.926	268.743	281.041	371.993	323.929
PWY-5840	superpathway of menaquinol-7 biosynthesis	189.029	790.661	309.187	1383.36	515.966	311.883	248.354	257.122	365.56	309.651
PWY-5845	superpathway of menaquinol-9 biosynthesis	113.838	444.814	93.675	775.829	465.298	287.813	222.09	188.048	313.654	254.899
PWY-5850	superpathway of menaquinol-6 biosynthesis I	113.838	444.814	93.675	775.829	465.298	287.813	222.09	188.048	313.654	254.899
PWY-5855	ubiquinol-7 biosynthesis (prokaryotic)	244.013	422.376	146.839	1967.27	627.947	258.046	220.483	292.146	515.37	342.564
PWY-5856	ubiquinol-9 biosynthesis (prokaryotic)	244.013	422.376	146.839	1967.27	627.947	258.046	220.483	292.146	515.37	342.564
PWY-5857	ubiquinol-10 biosynthesis (prokaryotic)	244.013	422.376	146.839	1967.27	627.947	258.046	220.483	292.146	515.37	342.564
PWY-5860	superpathway of demethylmenaquinol-6 biosynthesis I	81.237	350.772	66.0026	557.011	377.011	226.837	171.165	140.016	247.826	200.02
PWY-5861	superpathway of demethylmenaquinol-8 biosynthesis	149.376	692.788	264.024	1203.06	437.694	284.057	214.139	222.09	304.407	266.989
PWY-5862	superpathway of demethylmenaquinol-9 biosynthesis	81.237	350.772	66.0026	557.011	377.011	226.837	171.165	140.016	247.826	200.02
PWY-5863	superpathway of phylloquinol biosynthesis	92.0607	647.458	181.611	776.515	318.289	196.766	142.254	144.414	232.581	197.521
PWY-5896	superpathway of menaquinol-10 biosynthesis	113.838	444.814	93.675	775.829	465.298	287.813	222.09	188.048	313.654	254.899
PWY-5897	superpathway of menaquinol-11 biosynthesis	183.012	776.021	306.563	1444.77	503.608	330.493	252.787	263.402	359.207	310.73
PWY-5898	superpathway of menaquinol-12 biosynthesis	183.012	776.021	306.563	1444.77	503.608	330.493	252.787	263.402	359.207	310.73
PWY-5899	superpathway of menaquinol-13 biosynthesis	183.012	776.021	306.563	1444.77	503.608	330.493	252.787	263.402	359.207	310.73
PWY-5910	superpathway of geranylgeranyldiphosphate biosynthesis I (via mevalonate)	325.527	270.021	268.42	367.621	674.686	214.107	208.253	148.753	364.861	317.299
PWY-5913	TCA cycle VI (obligate autotrophs)	593.538	697.717	537.014	3801.36	885.194	626.941	534.842	625.23	543.665	494.327
PWY-5918	superpathay of heme biosynthesis from glutamate	551.746	821.846	611.278	3635.82	768.138	533.285	534.534	586.893	541.813	497.346
PWY-5920	superpathway of heme biosynthesis from glycine	365.31	711.476	322.345	1565.44	499.052	259.513	169.13	279.094	360.83	209.637
PWY-5940	streptomycin biosynthesis	0.029	0	0	2.3676	0	0	0	0.4602	0	0
PWY-5941	glycogen degradation II (eukaryotic)	147.804	16.6311	5.2503	116.17	88.7183	0	60.5497	14.51	29.8553	2.5141
PWY-5971	palmitate biosynthesis II (bacteria and plants)	1244.59	1434.9	1084.87	4363.96	1737.18	978.957	1165.56	1111.15	1023.76	1130.18
PWY-5973	cis-vaccenate biosynthesis	1163.56	1707.67	951.437	6567.59	1853.52	1089.01	1093.31	1084.33	1148.54	1109.89
PWY-5989	stearate biosynthesis II (bacteria and plants)	1189.49	1367.89	1060.3	7058.91	1536.85	1035.99	1149.57	1223.36	907.109	1053.48
PWY-6071	superpathway of phenylethylamine degradation	49.0836	38.0991	11.7214	215.414	29.8423	42.6204	47.5291	22.2786	59.6346	88.0479
PWY-6107	chlorosalicylate degradation	25.188	16.3162	3.8266	103.555	34.8009	11.4238	0.3181	21.7761	24.6406	5.0453
PWY-6113	superpathway of mycolate biosynthesis	0	0	3.3552	0.0586	0	0	0	0	0	0
PWY-6121	5-aminoimidazole ribonucleotide biosynthesis I	870.876	1307.66	758.961	4301.53	1341.58	706.348	726.093	768.121	905.091	774.738
PWY-6122	5-aminoimidazole ribonucleotide biosynthesis II	835.628	1233.78	719.215	4013.48	1307.92	667.717	689.085	725.065	884.818	742.043
PWY-6123	inosine-5'-phosphate biosynthesis I	760.735	1034.41	650.186	3673.26	1184.11	602.421	611.947	662.696	810.771	679.409
PWY-6125	superpathway of guanosine nucleotides de novo biosynthesis II	737.24	1166.32	725.319	4140.24	1234.72	698.425	670.599	719.514	797.338	719.73
PWY-6126	superpathway of adenosine nucleotides de novo biosynthesis II	922.246	1334.86	864.795	4996.88	1432.98	805.407	813.454	867.811	949.39	848.399
PWY-6141	archaetidylserine and archaetidylethanolamine biosynthesis	0	0	0	0	0	0	0	0	0	0.0079
PWY-6142	gluconeogenesis II (Methanobacterium thermoautotrophicum)	0	0	0	7.2814	1.0151	0	0	4.0291	17.8347	0.1241
PWY-6143	CMP-pseudaminate biosynthesis	0	0	0	0.5379	0	0	10.7226	0	0	0
PWY-6145	superpathway of sialic acids and CMP-sialic acids biosynthesis	0	0	0	0	0	0	0	0	0	0.0022
PWY-6146	Methanobacterium thermoautotrophicum biosynthetic metabolism	0	0	0	0	0	0	0	0	0	0.0379
PWY-6147	6-hydroxymethyl-dihydropterin diphosphate biosynthesis I	562.841	970.229	423.036	2881.14	896.749	496.32	409.466	461.805	698.082	558.813
PWY-6148	tetrahydromethanopterin biosynthesis	0.0148	0	0.7859	0.0391	0.0148	0	0	0.0222	15.0735	0.3879
PWY-6151	S-adenosyl-L-methionine cycle I	610.73	1237.78	536.361	3081.97	1000.98	496.452	551.863	601.587	619.855	541.263
PWY-6163	chorismate biosynthesis from 3-dehydroquinate	661.038	1096.55	643.01	3847.81	1121.45	633.714	607.433	655.106	764.8	627.84
PWY-6165	chorismate biosynthesis II (archaea)	0	0	0	0	0	0	0	0	0	0.166
PWY-6167	flavin biosynthesis II (archaea)	0	0	0.9345	0	0	0	0	0	11.7341	0.0903
PWY-6174	mevalonate pathway II (archaea)	0.087	0	0	9.5544	0.0872	2.089	0	0.1304	15.077	0.1209
PWY-6182	superpathway of salicylate degradation	37.5668	71.7658	42.9259	512.899	132.178	101.91	84.5318	75.5058	89.1863	60.4538
PWY-6185	4-methylcatechol degradation (ortho cleavage)	25.1877	59.6465	8.674	254.133	22.6161	56.6024	25.6414	27.5551	71.2065	56.2082
PWY-621	sucrose degradation III (sucrose invertase)	678.477	1518.43	531.728	3074.83	1168.32	402.295	483.058	572.947	679.172	539.639
PWY-6210	2-aminophenol degradation	26.5226	18.8607	21.1456	216.971	18.5673	18.0666	19.8093	37.3755	0.5853	32.9078
PWY-622	starch biosynthesis	0	0	0	235.855	0	0	0	0	0	1.9469
PWY-6263	superpathway of menaquinol-8 biosynthesis II	194.327	42.0656	3.1694	360.407	106.101	68.041	72.0941	60.1948	164.394	14.9059
PWY-6269	adenosylcobalamin salvage from cobinamide II	376.852	328.477	300.941	2511.6	456.925	347.248	335.588	411.077	305.375	302.594
PWY-6277	superpathway of 5-aminoimidazole ribonucleotide biosynthesis	835.628	1233.78	719.215	4013.48	1307.92	667.717	689.085	725.065	884.818	742.043
PWY-6281	L-selenocysteine biosynthesis II (archaea and eukaryotes)	0	0	0	0	0	0	0	0	0	0.0126
PWY-6282	palmitoleate biosynthesis I (from (5Z)-dodec-5-enoate)	1232.88	1378.58	1157.55	7327.31	1601.78	1052.63	1219.91	1280.27	938.384	1104.43
PWY-6284	superpathway of unsaturated fatty acids biosynthesis (E. coli)	0	0	0.9066	0.0158	0	0	0	0	0	0
PWY-6285	superpathway of fatty acids biosynthesis (E. coli)	0	0	1.9014	0.0332	0	0	0	0	0	0
PWY-6317	galactose degradation I (Leloir pathway)	917.636	1107.91	714.756	3921.42	1148.06	576.431	696.324	728.627	878.919	708.524
PWY-6338	superpathway of vanillin and vanillate degradation	19.8272	32.4504	7.9548	207.068	79.8253	59.7895	35.4789	34.7663	46.6218	64.3347
PWY-6339	syringate degradation	40.9018	58.1103	17.8788	570.161	164.94	129.625	63.4899	74.9203	82.0536	108.996
PWY-6349	CDP-archaeol biosynthesis	0	0	0	0	0	0	0	0	6.7645	0.0615
PWY-6350	archaetidylinositol biosynthesis	0	0	0	0	0	0	0	0	6.5619	0.0754
PWY-6353	purine nucleotides degradation II (aerobic)	520.312	886.252	213.682	2531.2	976.284	360.188	423.812	476.802	694.043	487.763
PWY-6383	mono-trans, poly-cis decaprenyl phosphate biosynthesis	124.244	85.6651	107.903	442.595	133.512	42.7716	48.6056	96.1267	174.098	61.6236
PWY-6385	peptidoglycan biosynthesis III (mycobacteria)	728.189	1088.08	665.63	3683.3	1183.36	610.445	620.936	651.591	784.381	670.614
PWY-6386	UDP-N-acetylmuramoyl-pentapeptide biosynthesis II (lysine-containing)	727.715	1119.58	667.503	3690.89	1194.9	610.48	615.774	652.726	773.822	663.254
PWY-6387	UDP-N-acetylmuramoyl-pentapeptide biosynthesis I (meso-diaminopimelate containing)	739.027	1105.23	672.842	3746.43	1213.53	625.737	631.298	658.119	798.515	688.375
PWY-6396	superpathway of 2,3-butanediol biosynthesis	83.8816	657.286	129.882	369.049	361.087	200.666	120.486	86.3613	151.602	86.0716
PWY-6397	mycolyl-arabinogalactan-peptidoglycan complex biosynthesis	0.119	0	0	10.189	3.4352	0	11.7379	0.1783	0	0
PWY-6404	superpathway of mycolyl-arabinogalactan-peptidoglycan complex biosynthesis	0.2148	0	0	0.9292	0.3706	0	0	0.3217	0	0
PWY-6467	Kdo transfer to lipid IVA III (Chlamydia)	515.316	399.263	461.685	3067.02	626.608	493.414	453.453	506.784	421.427	424.474
PWY-6470	peptidoglycan biosynthesis V (&beta;-lactam resistance)	31.7875	213.493	143.906	68.702	528.286	56.208	96.4536	59.4037	200.947	82.8863
PWY-6471	peptidoglycan biosynthesis IV (Enterococcus faecium)	404.187	452.589	236.254	391.204	679.435	203.657	212.366	167.541	409.965	323.918
PWY-6478	GDP-D-glycero-&alpha;-D-manno-heptose biosynthesis	120.297	41.5846	31.236	570.407	132.226	115.075	114.189	87.7223	89.2064	85.4058
PWY-6486	D-galacturonate degradation II	0.4253	0	0.0077	11.0597	0	0	0.0886	0.0978	0	0
PWY-6505	L-tryptophan degradation XII (Geobacillus)	54.2633	42.227	29.7655	408.284	47.479	43.6533	41.7421	68.2027	1.7412	63.7208
PWY-6507	4-deoxy-L-threo-hex-4-enopyranuronate degradation	1084.66	1337.85	931.086	5876.87	1185.01	667.506	1067.88	1139.27	760.284	841.602
PWY-6519	8-amino-7-oxononanoate biosynthesis I	214.055	397.949	312.688	2955.71	685.435	453.091	320.766	410.058	432.888	509.274
PWY-6545	pyrimidine deoxyribonucleotides de novo biosynthesis III	237.963	270.872	185.464	1103.01	373.854	170.392	115.458	121.367	409.938	184.086
PWY-6562	norspermidine biosynthesis	77.5246	82.7859	33.8073	267.498	108.947	89.7051	63.2198	64.7916	76.4171	69.9956
PWY-6572	chondroitin sulfate degradation I (bacterial)	10.2439	35.0316	3.8673	121.287	18.3475	19.4538	21.7761	39.0869	70.5924	22.6338
PWY-6581	spirilloxanthin and 2,2'-diketo-spirilloxanthin biosynthesis	0	13.2479	43.4881	189.434	8.1476	0	6.4561	11.32	31.4274	1.9795
PWY-6588	pyruvate fermentation to acetone	68.7093	158.091	67.9676	337.012	204.079	67.9301	59.4242	106.642	89.4005	58.3568
PWY-6590	superpathway of Clostridium acetobutylicum acidogenic fermentation	75.6775	237.183	36.3023	355.892	187.238	195.329	42.2832	97.0063	183.661	127.44
PWY-6608	guanosine nucleotides degradation III	463.324	1042.33	145.962	2216.31	938.206	302.266	372.215	423.279	673.388	444.34
PWY-6609	adenine and adenosine salvage III	431.609	1006.85	359.647	1944.85	871.351	359.958	351.944	396.531	654.947	398.173
PWY-6612	superpathway of tetrahydrofolate biosynthesis	503.997	1031.87	512.253	3168.66	1033.85	579.952	511.057	558.722	634.988	583.384
PWY-6628	superpathway of L-phenylalanine biosynthesis	349.242	681.194	342.937	3013.49	702.48	451.787	336.193	423.708	576.255	496.022
PWY-6629	superpathway of L-tryptophan biosynthesis	0	0	0	0	0	156.467	0	0	0	0
PWY-6630	superpathway of L-tyrosine biosynthesis	347.488	678.291	340.083	2979.96	697.949	448.145	336.827	421.241	574.218	494.237
PWY-6641	superpathway of sulfolactate degradation	16.7029	8.6479	5.7024	67.4679	24.0089	5.3284	12.3624	20.2271	5.2312	25.7919
PWY-6654	phosphopantothenate biosynthesis III	0	0	0	0	0	0	0	0	10.6523	43.4172
PWY-6660	2-heptyl-3-hydroxy-4(1H)-quinolone biosynthesis	0	0	0.0005	0.5593	0	0	0.0034	0	0	0
PWY-6662	superpathway of quinolone and alkylquinolone biosynthesis	0	0	0.0004	0.4661	0	0	0.0028	0	0	0
PWY-6690	cinnamate and 3-hydroxycinnamate degradation to 2-oxopent-4-enoate	1.9298	2.8653	0.0591	121.944	15.1839	24.8789	27.1328	6.3969	0	0.0001
PWY-6700	queuosine biosynthesis	684.179	969.341	565.088	3351.74	1025.82	547.811	546.998	584.792	636.48	559.961
PWY-6703	preQ0 biosynthesis	275.58	863.225	240.527	1922.15	613.463	331.565	295.926	244.474	369.519	285.288
PWY-6708	ubiquinol-8 biosynthesis (prokaryotic)	244.013	422.376	146.839	1967.27	627.947	258.046	220.483	292.146	515.37	342.564
PWY-6713	L-rhamnose degradation II	0.1081	0	0.0063	1.5366	0	0	0.0003	0	0	10.4192
PWY-6728	methylaspartate cycle	53.8033	2.4652	9.4068	248.87	41.5721	36.352	33.9536	22.2334	34.5112	3.6574
PWY-6731	starch degradation III	0.1058	0.9356	2.7497	140.875	8.5561	0	23.6522	0.1584	0	49.7138
PWY-6737	starch degradation V	317.45	201.934	112.884	1077.09	399.704	219.915	194.981	265.411	426.212	281.649
PWY-6749	CMP-legionaminate biosynthesis I	31.9665	541.977	46.897	244.343	65.0998	79.6906	52.081	57.3784	61.3827	63.283
PWY-6760	xylose degradation III	0	0	0	0.0006	0	0	0	0	0	0
PWY-6797	6-hydroxymethyl-dihydropterin diphosphate biosynthesis II (archaea)	0	0	0	0	0	0	0	0	3.6859	0.0175
PWY-6830	superpathway of methanogenesis	0	0	0	0	0	0	0	0	0	0.015
PWY-6876	isopropanol biosynthesis	66.8178	25.9123	67.9676	337.012	204.079	55.9164	59.4242	106.642	89.4005	48.8077
PWY-6891	thiazole biosynthesis II (Bacillus)	31.7718	645.67	78.2754	175.295	136.089	134.266	51.786	46.0416	110.376	88.6064
PWY-6892	thiazole biosynthesis I (E. coli)	503.204	578.375	473.364	2928.03	592.358	454.375	455.097	500.08	407.378	407.745
PWY-6895	superpathway of thiamin diphosphate biosynthesis II	134.844	929.688	256.5	743.13	427.308	350.016	191.802	181.066	321.505	278.506
PWY-6897	thiamin salvage II	723.341	1057.99	588.687	3854.91	965.536	578.36	583.024	673.28	645.776	613.834
PWY-6901	superpathway of glucose and xylose degradation	792.283	1082.74	638.067	3185.7	1164.35	536.677	673.985	639.992	811.49	738.907
PWY-6906	chitin derivatives degradation	2.2633	5.4221	0	0.7997	2.09	0	0.5943	0.1823	0	0
PWY-6915	pentalenolactone biosynthesis	0.2069	0	0	0.3948	0.203	0	0	0.2367	0	0
PWY-6919	neopentalenoketolactone and pentalenate biosynthesis	0.2505	0	0	0.6256	0.2505	0	0	0.3751	0	0
PWY-6942	dTDP-D-desosamine biosynthesis	0.1581	0	0	0.6505	0.1581	0	0	0.2367	0	0
PWY-6944	androstenedione degradation	6.9923	19.7003	12.5253	155.992	73.4575	25.1806	5.6121	24.8446	12.6962	17.982
PWY-6946	cholesterol degradation to androstenedione II (cholesterol dehydrogenase)	0	0	0	0	0.0254	0	0	0	0	0
PWY-6948	sitosterol degradation to androstenedione	0.0145	0.1471	0	0.6203	11.0555	0	0.77	0.0218	0	0
PWY-6956	naphthalene degradation to acetyl-CoA	0	0	0	0.6225	0	0	0	12.0709	0	0
PWY-6957	mandelate degradation to acetyl-CoA	22.2955	0.0003	0.1112	46.1845	0.9456	31.1741	2.1618	0.952	20.962	0
PWY-6969	TCA cycle V (2-oxoglutarate:ferredoxin oxidoreductase)	751.349	1256.17	755.589	4783.94	1067.19	790.802	738.755	818.74	767.444	678.26
PWY-6975	superpathway of erythromycin biosynthesis (without sugar biosynthesis)	0.0023	0	0	0.0058	0.0023	0	0	0.0035	0	0
PWY-6977	superpathway of erythromycin biosynthesis	0.0048	0	0	0.0122	0.0048	0	0	0.0072	0	0
PWY-6992	1,5-anhydrofructose degradation	27.7332	3.6626	1.3944	56.4469	83.9781	15.8378	65.6485	50.5761	19.5488	2.2099
PWY-6993	nicotine degradation II (pyrrolidine pathway)	0	0	0	1.0788	0	0	0	0	0	0
PWY-7002	4-hydroxyacetophenone degradation	0	4.5043	0	0	0	0	0	0	0	0
PWY-7003	glycerol degradation to butanol	52.9263	63.986	20.1636	388.976	276.861	107.101	21.3636	80.4376	9.0746	103.595
PWY-7007	methyl ketone biosynthesis	439.596	419.055	410.137	2573.34	486.084	307.767	441.816	460.225	328.886	341.808
PWY-7013	L-1,2-propanediol degradation	38.7169	19.223	169.588	75.3235	0.788	0	5.2591	27.2471	5.1676	0
PWY-7014	paromamine biosynthesis I	0.032	0	0	0.0001	0	0	0	0	1.67	0
PWY-7022	paromamine biosynthesis II	0	0	0	0.0001	0	0	0	0	0	0
PWY-7024	superpathway of the 3-hydroxypropanoate cycle	9.6128	0	0	22.2048	4.5367	0	0	0	0	0
PWY-7031	protein N-glycosylation (bacterial)	0	0	0	0	0	0	0	0	0	0.4004
PWY-7046	4-coumarate degradation (anaerobic)	1.092	0	0.1007	5.3119	0.1998	0	1.7797	0.0355	0	0
PWY-7084	nitrifier denitrification	0	0.8739	0.0659	1.2907	3.1672	0	0.4463	3.217	0	2.8295
PWY-7090	UDP-2,3-diacetamido-2,3-dideoxy-&alpha;-D-mannuronate biosynthesis	25.9551	13.6725	13.8495	179.305	81.4558	57.7403	29.3679	35.3332	65.798	45.8098
PWY-7094	fatty acid salvage	557.577	753.622	530.933	4546.04	989.199	787.963	707.029	640.07	664.213	581.73
PWY-7097	vanillin and vanillate degradation I	19.8272	32.4504	7.9548	207.068	79.8253	59.7895	35.4789	34.7663	46.6218	64.3347
PWY-7098	vanillin and vanillate degradation II	21.7648	35.1353	8.7193	228.508	85.1363	65.1122	38.384	37.8535	50.933	70.003
PWY-7106	erythromycin D biosynthesis	0.002	0	0	0.0049	0.002	0	0	0.003	0	0
PWY-7110	superpathway of megalomicin A biosynthesis	0.0047	0	0	0.0118	0.0047	0	0	0.007	0	0
PWY-7111	pyruvate fermentation to isobutanol (engineered)	990.668	1574.68	780.222	5456.28	1554.16	885.809	939.693	990.449	1092.16	793.422
PWY-7159	chlorophyllide a biosynthesis III (aerobic, light independent)	18.4214	39.7376	104.785	583.589	108.434	0	23.8537	29.5784	80.742	18.733
PWY-7184	pyrimidine deoxyribonucleotides de novo biosynthesis I	632.79	1110.33	548.624	3166.36	1096.83	526.695	511.829	526.893	706.42	621.538
PWY-7185	UTP and CTP dephosphorylation I	0	0	0	26.6149	0	0	0	0	0	0.0008
PWY-7187	pyrimidine deoxyribonucleotides de novo biosynthesis II	419.168	593.002	339.169	1939.31	773.959	350.169	282.604	324.734	489.164	376.204
PWY-7196	superpathway of pyrimidine ribonucleosides salvage	683.157	1056.39	646.974	3531.66	1090.6	605.426	582.259	630.13	729.31	630.916
PWY-7197	pyrimidine deoxyribonucleotide phosphorylation	596.602	993.219	619.021	3388.24	975.763	561.344	539.362	587.176	651.484	567.339
PWY-7198	pyrimidine deoxyribonucleotides de novo biosynthesis IV	19.1207	0	5.5613	42.6256	19.8214	0	0	0	16.7535	74.1132
PWY-7199	pyrimidine deoxyribonucleosides salvage	567.175	1004.96	524.704	3021.56	923.198	487.033	500.75	573.522	658.698	510.545
PWY-7200	superpathway of pyrimidine deoxyribonucleoside salvage	555.734	943.039	499.498	2792.24	935.335	462.798	462.149	493.11	632.216	528.195
PWY-7208	superpathway of pyrimidine nucleobases salvage	1070.01	1368.82	914.6	4952.59	1626.15	815.437	831.225	885.687	1102.55	919.078
PWY-7209	superpathway of pyrimidine ribonucleosides degradation	8.448	0	1.1608	4.4905	3.9379	0	1.2809	0	0	0
PWY-7210	pyrimidine deoxyribonucleotides biosynthesis from CTP	26.9627	0	7.9088	60.5288	28.1004	0	0	0	23.6964	100.874
PWY-7211	superpathway of pyrimidine deoxyribonucleotides de novo biosynthesis	705.626	1050.56	633.091	3645.5	1148.07	590.761	588.456	616.773	761.793	671.365
PWY-7219	adenosine ribonucleotides de novo biosynthesis	1106.85	1441.9	1006.24	5906.02	1626.26	867.251	976.675	1038.95	1086.75	954.159
PWY-722	nicotinate degradation I	6.0943	1.8419	10.2724	106.261	33.4786	21.9057	24.9185	12.4865	0	19.0109
PWY-7220	adenosine deoxyribonucleotides de novo biosynthesis II	765.554	1302.76	786.678	4642.43	1245.38	778.978	724.337	778.132	818.101	748.087
PWY-7221	guanosine ribonucleotides de novo biosynthesis	779.177	1107.82	709.729	3841.95	1334.88	652.673	656.192	703.835	849.068	749.432
PWY-7222	guanosine deoxyribonucleotides de novo biosynthesis II	765.554	1302.76	786.678	4642.43	1245.38	778.978	724.337	778.132	818.101	748.087
PWY-7228	superpathway of guanosine nucleotides de novo biosynthesis I	774.681	1202.02	749.102	4243.56	1297.69	713.822	694.943	744.748	836.419	752.284
PWY-7229	superpathway of adenosine nucleotides de novo biosynthesis I	1027.32	1417.16	929.79	5337.81	1562.81	848.157	882.268	938.395	1040.33	922.981
PWY-7234	inosine-5'-phosphate biosynthesis III	759.217	1012.56	649.705	3609.7	1181.47	570.706	609.882	658.744	799.787	678.148
PWY-7237	myo-, chiro- and scillo-inositol degradation	183.588	1276.95	137.359	857.783	286.306	106.318	225.72	126.784	248.322	124.749
PWY-7242	D-fructuronate degradation	919.851	1307.97	773.531	5061.62	1131.05	620.635	911.384	952.464	767.952	799.755
PWY-7254	TCA cycle VII (acetate-producers)	739.557	1072.21	777.791	4770.91	1025.94	693.421	729.264	817.637	738.964	657.899
PWY-7255	ergothioneine biosynthesis I (bacteria)	57.1844	13.9032	35.9503	139.163	25.6024	12.7195	56.7626	19.9818	11.0439	5.3076
PWY-7274	D-cycloserine biosynthesis	0.0182	0.0905	0.0033	0.0456	0.0182	0	0	0.0273	0	0
PWY-7286	7-(3-amino-3-carboxypropyl)-wyosine biosynthesis	0	0	0	0	0	0	0	0	7.6991	0.0306
PWY-7295	L-arabinose degradation IV	57.7433	38.5189	3.2474	297.601	39.1811	0	18.2396	19.2329	51.5654	32.9888
PWY-7315	dTDP-N-acetylthomosamine biosynthesis	56.5545	71.7553	197.909	577.144	180.155	245.648	104.891	66.5341	75.4582	106.811
PWY-7316	dTDP-N-acetylviosamine biosynthesis	0.1852	0.11	0	0.4625	0.1852	0	0.577	0.2773	0	0
PWY-7323	superpathway of GDP-mannose-derived O-antigen building blocks biosynthesis	398.636	428.903	365.955	2378.43	616.174	375.979	385.853	431.638	454.33	396.397
PWY-7328	superpathway of UDP-glucose-derived O-antigen building blocks biosynthesis	223.022	248.09	151.413	991.392	351.034	165.863	192.011	209.332	323.326	269.535
PWY-7332	superpathway of UDP-N-acetylglucosamine-derived O-antigen building blocks biosynthesis	150.883	34.8422	137.787	656.873	257.539	189.478	110.611	96.3236	0	167.147
PWY-7347	sucrose biosynthesis III	5.3633	56.1342	1.515	47.7192	88.1536	13.2431	9.541	10.4829	51.9408	7.7181
PWY-7354	aclacinomycin biosynthesis	0.0001	0	0	0.0003	0.0001	0	0	0.0002	0	0
PWY-7371	1,4-dihydroxy-6-naphthoate biosynthesis II	94.6895	15.0903	1.4341	133.978	39.5449	25.8257	27.4089	21.6409	76.9776	6.5074
PWY-7373	superpathway of demethylmenaquinol-6 biosynthesis II	0	0	0	3.8843	8.1355	0	19.2956	0	0	5.8214
PWY-7374	1,4-dihydroxy-6-naphthoate biosynthesis I	64.1294	14.8485	1.6086	105.212	39.5958	14.4881	22.3942	21.0484	66.9968	2.8877
PWY-7376	cob(II)yrinate a,c-diamide biosynthesis II (late cobalt incorporation)	96.9489	66.2948	29.4306	699.855	160.625	105.151	133.83	117.238	60.644	33.583
PWY-7377	cob(II)yrinate a,c-diamide biosynthesis I (early cobalt insertion)	82.9042	25.4046	18.4147	420.414	86.1161	0	39.0889	31.5419	15.9889	12.866
PWY-7391	isoprene biosynthesis II (engineered)	16.262	7.3192	25.2307	176.589	67.3781	12.4336	46.4983	33.6328	43.7512	53.607
PWY-7392	taxadiene biosynthesis (engineered)	410.423	848.766	300.316	2264.01	626.937	370.004	269.351	347.872	502.45	375.292
PWY-7398	coumarins biosynthesis (engineered)	1.483	4.729	0.016	9.3481	0.2123	0	0.0847	0.0626	0	0
PWY-7400	L-arginine biosynthesis IV (archaebacteria)	494.831	938.257	468.312	3211.35	806.344	461.391	449.603	508.059	596.265	480.837
PWY-7413	dTDP-6-deoxy-&alpha;-D-allose biosynthesis	0.0172	0	0	0.0429	0.0172	0	0	0.0257	0	0
PWY-7415	tylosin biosynthesis	0.026	0	0	0.0648	0.026	0	0	0.0389	0	0
PWY-7431	aromatic biogenic amine degradation (bacteria)	560.834	939.433	398.046	2999.67	550.248	264.142	529.039	486.666	362.68	348.397
PWY-7446	sulfoglycolysis	0.1058	3.2794	0.5023	24.5247	3.7787	0	0.0308	0.9209	0.0005	3.1165
PWY-7456	mannan degradation	570.33	559.745	520.871	3150.93	616.35	404.937	492.271	558.78	403.201	432.312
PWY-7527	L-methionine salvage cycle III	0	173.482	9.633	46.0656	23.9704	9.0165	0	23.167	53.6997	14.9303
PWY-7528	L-methionine salvage cycle I (bacteria and plants)	0	0	4.4578	1.5691	0	0	0	0	0	0
PWY-7539	6-hydroxymethyl-dihydropterin diphosphate biosynthesis III (Chlamydia)	550.227	921.534	407.06	2857.37	862.199	471.172	409.615	459.156	693.077	561.227
PWY-7560	methylerythritol phosphate pathway II	364.358	832.598	258.416	2054.67	563.709	342.466	249.492	307.51	466.169	339.827
PWY-7616	methanol oxidation to carbon dioxide	55.4302	63.634	41.3471	214.996	24.9365	13.298	47.8737	52.5154	14.8456	20.4049
PWY-7644	heparin degradation	6.5127	3.7717	4.3078	31.7001	7.4107	0	0.507	0.3141	11.6432	8.6268
PWY-7663	gondoate biosynthesis (anaerobic)	1307.13	2196.6	1221.79	7587.26	2057.13	1258.54	1263.24	1349.45	1227.71	1201.92
PWY-7664	oleate biosynthesis IV (anaerobic)	1254.68	1450.69	1168.91	7397.65	1659.98	1075.59	1234.62	1291.92	975.422	1126.03
PWY-841	superpathway of purine nucleotides de novo biosynthesis I	836.215	1226.52	762.663	4350.77	1326.17	716.658	717.837	769.429	878.215	769.665
PWY-922	mevalonate pathway I	262.776	205.725	213.996	265.237	584.782	170.668	163.767	112.227	297.019	263.291
PWY0-1061	superpathway of L-alanine biosynthesis	175.633	477.594	204.684	2193.12	655.851	460.518	328.851	250.578	337.044	428.644
PWY0-1241	ADP-L-glycero-&beta;-D-manno-heptose biosynthesis	139.802	60.2002	65.8023	729.291	119.441	108.543	85.5801	84.0034	120.338	95.6729
PWY0-1261	anhydromuropeptides recycling	695.647	1138.53	527.88	3119.96	1132.69	490.858	544.919	536.378	757.648	631.542
PWY0-1277	3-phenylpropanoate and 3-(3-hydroxyphenyl)propanoate degradation	7.1728	10.6004	0.235	269.883	50.1879	57.7567	56.4148	20.1032	0	0.0003
PWY0-1296	purine ribonucleosides degradation	312.571	720.35	170.893	973.839	639.692	189.412	221.619	190.384	448.09	245.181
PWY0-1297	superpathway of purine deoxyribonucleosides degradation	385.471	646.894	199.604	985.17	769.391	259.758	287.005	241.222	584.492	377.64
PWY0-1298	superpathway of pyrimidine deoxyribonucleosides degradation	419.749	637.402	184.046	934.44	717.798	254.95	289.992	227.543	520.163	360.564
PWY0-1319	CDP-diacylglycerol biosynthesis II	791.059	1381.99	736.091	4206.69	1467.67	714.566	687.618	736.22	956.315	845.138
PWY0-1338	polymyxin resistance	5.9889	13.0307	3.0615	103.336	2.4438	39.3352	0.0699	2.4655	10.5909	25.1819
PWY0-1415	superpathway of heme biosynthesis from uroporphyrinogen-III	332.73	661.354	280.95	1335.67	455.711	241.522	138.644	239.828	327.524	180.382
PWY0-1479	tRNA processing	248.355	362.565	237.497	1832.29	493.222	296.764	192.877	251.474	358.003	293.114
PWY0-1533	methylphosphonate degradation I	71.3505	67.3594	18.3459	769.221	102.23	100.055	83.2194	91.8889	105.466	100.745
PWY0-1586	peptidoglycan maturation (meso-diaminopimelate containing)	600.703	1355.52	523.539	3657.67	1002.28	634.889	536.469	628.519	775.759	594.523
PWY0-162	superpathway of pyrimidine ribonucleotides de novo biosynthesis	818.221	1214.06	768.394	4377.81	1298.56	706.996	702.305	756.02	867.438	757.559
PWY0-166	superpathway of pyrimidine deoxyribonucleotides de novo biosynthesis (E. coli)	588.976	1054.84	520.88	3011.6	1016.89	498.726	484.867	503.695	658.714	576.026
PWY0-321	phenylacetate degradation I (aerobic)	56.7946	94.5869	15.2381	446.525	36.6777	88.4506	45.2655	49.4934	140.602	146.817
PWY0-41	allantoin degradation IV (anaerobic)	5.0581	108.635	0.0055	29.8999	16.1908	28.0058	3.7619	5.442	25.9475	27.2862
PWY0-42	2-methylcitrate cycle I	96.1405	184.856	47.1467	657.036	153.573	54.1041	82.0573	73.0172	124.432	88.3211
PWY0-781	aspartate superpathway	487.027	826.248	403.205	2748.9	802.686	499.382	446.379	473.694	532.333	461.623
PWY0-845	superpathway of pyridoxal 5'-phosphate biosynthesis and salvage	16.0109	249.872	106.476	796.319	279.377	185.325	10.3957	144.064	220.591	209.825
PWY0-862	(5Z)-dodec-5-enoate biosynthesis	1221.67	1348.66	1139.67	7219	1583.62	1029.95	1205.74	1257.33	927.924	1094.56
PWY1G-0	mycothiol biosynthesis	34.0761	34.9876	55.2755	192.02	43.6497	9.6986	30.1025	39.4484	9.1835	15.9381
PWY490-3	nitrate reduction VI (assimilatory)	387.894	344.616	359.338	2304.19	391.679	264.018	390.247	406.867	233.406	287.777
PWY4FS-7	phosphatidylglycerol biosynthesis I (plastidic)	760.314	1180.21	597.393	3721.67	1297.78	607.697	616.371	605.685	822.947	728.266
PWY4FS-8	phosphatidylglycerol biosynthesis II (non-plastidic)	760.314	1180.21	597.393	3721.67	1297.78	607.697	616.371	605.685	822.947	728.266
PWY5F9-12	biphenyl degradation	0.4905	0.4893	0.0042	7.9585	0.0285	30.9533	0.0038	0.0188	0	0.0095
PWYG-321	mycolate biosynthesis	1280.44	1496.86	1198.75	7589.6	1706.4	1108.66	1270.62	1317.4	998.351	1143.6
PYRIDNUCSAL-PWY	NAD salvage pathway I	283.067	354.744	217.25	1663.25	487.008	221.393	247.131	264.175	375.743	254.612
PYRIDNUCSYN-PWY	NAD biosynthesis I (from aspartate)	395.488	776.709	353.24	2268.39	647.197	393.525	352.565	409.73	448.803	364.168
PYRIDOXSYN-PWY	pyridoxal 5'-phosphate biosynthesis I	7.1923	146.094	75.9186	1204.2	180.006	190.304	4.5861	139.581	162.159	166.44
REDCITCYC	TCA cycle VIII (helicobacter)	761.414	1136.22	797.41	4920.74	1043.91	754.747	757.241	846.58	759.53	673.822
RHAMCAT-PWY	L-rhamnose degradation I	184.968	525.363	59.5369	245.8	317.631	63.0812	61.176	74.5422	193.419	120.385
RIBOSYN2-PWY	flavin biosynthesis I (bacteria and plants)	671.629	1077.03	641.91	3778.95	1022.84	591.847	616.534	659.394	731.428	641.857
RUMP-PWY	formaldehyde oxidation I	31.2904	773.73	140.287	340.81	387.741	136.323	191.991	97.9352	344.546	252.378
SALVADEHYPOX-PWY	adenosine nucleotides degradation II	727.388	1018.97	169.05	3801.69	941.467	303.833	530.977	534.964	657.756	559.618
SER-GLYSYN-PWY	superpathway of L-serine and glycine biosynthesis I	799.943	1304.6	662.711	4291.72	1138.18	663.535	673.447	709.03	716.832	663.122
SO4ASSIM-PWY	sulfate reduction I (assimilatory)	566.783	1356.84	578.522	3783.79	806.309	605.637	561.098	602.802	514.12	483.84
SUCSYN-PWY	sucrose biosynthesis I (from photosynthesis)	17.3209	135.145	4.8731	150.952	209.232	39.557	29.552	31.9311	138.994	24.6951
SULFATE-CYS-PWY	superpathway of sulfate assimilation and cysteine biosynthesis	659.681	1444.07	633.923	4282.26	977.463	649.814	644.127	684.061	616.442	570.156
TCA	TCA cycle I (prokaryotic)	827.395	1380.5	858.164	5243.55	1143.63	812.584	801.841	894.719	846.277	733.653
TCA-GLYOX-BYPASS	superpathway of glyoxylate bypass and TCA	656.558	903.22	644.108	4223.05	869.065	629.077	655.242	730.705	603.709	583.048
TEICHOICACID-PWY	teichoic acid (poly-glycerol) biosynthesis	235.011	619.812	126.727	393.912	376.228	101.19	109.434	135.244	349	209.808
THISYN-PWY	superpathway of thiamin diphosphate biosynthesis I	658.522	899.547	566.233	3662.6	827.653	553.222	558.304	633.354	558.87	548.27
THREOCAT-PWY	superpathway of L-threonine metabolism	0	14.4574	7.8015	52.4726	0	0.5765	0	4.7091	0	0
THRESYN-PWY	superpathway of L-threonine biosynthesis	823.957	1360.82	748.433	4756.27	1142.07	748.947	726.927	826.96	755.62	685.816
TRNA-CHARGING-PWY	tRNA charging	721.826	1052.7	661.942	3808.25	1158.17	618.834	609.591	658.857	768.646	657.617
TRPSYN-PWY	L-tryptophan biosynthesis	649.617	1088.99	635.683	3944.08	954.822	638.632	608.697	666.771	679.986	560.513
TYRFUMCAT-PWY	L-tyrosine degradation I	139.031	258.457	145.271	1768.71	313.566	233.859	146.208	216.612	275.084	268.072
UBISYN-PWY	superpathway of ubiquinol-8 biosynthesis (prokaryotic)	236.298	404.522	134.12	1947.36	607.969	251.893	210.67	289.041	490.725	334.678
UDPNAGSYN-PWY	UDP-N-acetyl-D-glucosamine biosynthesis I	478.234	673.111	370.59	2153.44	945.032	386.224	344.185	339.88	596.958	473.36
VALDEG-PWY	L-valine degradation I	4.397	42.7514	0	80.9569	6.6197	0	0	0	0	0
VALSYN-PWY	L-valine biosynthesis	895.151	1510.57	811.99	5763.52	1388.28	904.99	899.448	984.688	998.974	721.493

## Sheet: Trimmed
Pathway ID	Metabolic pathway	Category of the Metabolic pathway	MO2-U	MO3-U	MO4-U	MO5-U	MW1-U	MW2-U	SO1-U	SO4-U	SW1-U	SW2-U
GLYCOL-GLYOXDEG-PWY	superpathway of glycol metabolism and degradation	Alcohol degradation	2.6578	47.5469	3.9683	38.5847	123.699	30.5439	10.6976	33.2412	49.0363	10.4609
PWY-7013	L-1,2-propanediol degradation	Alcohol degradation	38.7169	19.223	169.588	75.3235	0.788	0	5.2591	27.2471	5.1676	0
GOLPDLCAT-PWY	superpathway of glycerol degradation to 1,3-propanediol	Alcohol degradation	20.3332	3.7051	17.2988	10.5208	140.888	0	28.5541	27.6254	40.6246	50.9172
METHGLYUT-PWY	superpathway of methylglyoxal degradation	Aldehyde degradation	16.6806	51.5198	51.5755	92.9331	119.613	88.8236	30.4171	44.221	51.3529	0.0806
ARG+POLYAMINE-SYN	superpathway of arginine and polyamine biosynthesis	Amine and Polyamine biosynthesis	229.226	414.4	165.263	1768.33	474.97	290.009	269.699	279.838	311.919	297.885
POLYAMINSYN3-PWY	superpathway of polyamine biosynthesis II	Amine and Polyamine biosynthesis	167.821	274.563	111.526	1628.79	350.825	208.487	206.907	227.201	155.895	209.063
POLYAMSYN-PWY	superpathway of polyamine biosynthesis I	Amine and Polyamine biosynthesis	151.875	270.544	103.66	1470.44	339.08	223.272	197.278	213.461	211.678	215.915
PWY-6562	norspermidine biosynthesis	Amine and Polyamine biosynthesis	77.5246	82.7859	33.8073	267.498	108.947	89.7051	63.2198	64.7916	76.4171	69.9956
P101-PWY	ectoine biosynthesis	Amine and Polyamine biosynthesis	46.6318	51.8466	6.7597	153.31	68.5777	0	27.2741	34.577	0	18.8939
PWY-7431	aromatic biogenic amine degradation (bacteria)	Amine and Polyamine degradation	560.834	939.433	398.046	2999.67	550.248	264.142	529.039	486.666	362.68	348.397
PWY-5022	4-aminobutanoate degradation V	Amine and Polyamine degradation	134.599	946.545	114.768	878.74	271.204	111.338	137.081	145.33	205.357	112.128
GLCMANNANAUT-PWY	superpathway of N-acetylglucosamine, N-acetylmannosamine and N-acetylneuraminate degradation	Amine and Polyamine degradation	80.0767	89.907	38.1508	376.097	173.052	77.801	21.1005	51.0247	123.841	66.9606
PWY-3661	glycine betaine degradation I	Amine and Polyamine degradation	21.3106	0	58.2199	127.981	211.14	0	274.017	146.942	63.006	24.2932
PWY-5705	allantoin degradation to glyoxylate III	Amine and Polyamine degradation	68.3259	93.5323	18.8318	370.63	96.8902	34.2021	66.6468	54.0886	32.6733	57.3911
PWY-6071	superpathway of phenylethylamine degradation	Amine and Polyamine degradation	49.0836	38.0991	11.7214	215.414	29.8423	42.6204	47.5291	22.2786	59.6346	88.0479
ORNDEG-PWY	superpathway of ornithine degradation	Amine and Polyamine degradation	0	11.8258	12.8016	230.516	69.9699	52.9879	0	46.0505	25.8918	54.9651
PWY0-41	allantoin degradation IV (anaerobic)	Amine and Polyamine degradation	5.0581	108.635	0.0055	29.8999	16.1908	28.0058	3.7619	5.442	25.9475	27.2862
PWY-5505	L-glutamate and L-glutamine biosynthesis	Amino Acid biosynthesis	546.468	580.19	496.611	3550.14	780.211	452.335	536.335	578.383	510.517	487.475
GLUTORN-PWY	L-ornithine biosynthesis	Amino Acid biosynthesis	489.709	994.769	459.946	3172.17	749.506	492.542	511.731	512.874	620.923	464.971
PWY-5154	L-arginine biosynthesis III (via N-acetyl-L-citrulline)	Amino Acid biosynthesis	506.082	1024.86	476.088	3276.56	684.605	461.358	474.055	515.92	550.22	480.051
ARGSYN-PWY	L-arginine biosynthesis I (via L-ornithine)	Amino Acid biosynthesis	494.631	942.005	467.937	3212.19	809.371	461.084	448.708	507.186	597.569	480.465
PWY-7400	L-arginine biosynthesis IV (archaebacteria)	Amino Acid biosynthesis	494.831	938.257	468.312	3211.35	806.344	461.391	449.603	508.059	596.265	480.837
ASPASN-PWY	superpathway of L-aspartate and L-asparagine biosynthesis	Amino Acid biosynthesis	572.153	1090.96	516.647	3033.66	708.191	447.285	506.08	522.464	469.015	420.821
P4-PWY	superpathway of L-lysine, L-threonine and L-methionine biosynthesis I	Amino Acid biosynthesis	478.574	900.003	396.392	2723.51	788.817	497.306	439.991	468.704	525.128	454.409
ARGSYNBSUB-PWY	L-arginine biosynthesis II (acetyl cycle)	Amino Acid biosynthesis	459.44	894.965	404.065	2599.12	833.369	429.73	402.544	403.483	638.547	483.213
PWY-6628	superpathway of L-phenylalanine biosynthesis	Amino Acid biosynthesis	349.242	681.194	342.937	3013.49	702.48	451.787	336.193	423.708	576.255	496.022
PWY-6630	superpathway of L-tyrosine biosynthesis	Amino Acid biosynthesis	347.488	678.291	340.083	2979.96	697.949	448.145	336.827	421.241	574.218	494.237
PWY-5347	superpathway of L-methionine biosynthesis (transsulfuration)	Amino Acid biosynthesis	394.462	995.328	391.71	2379.96	725.76	542.203	402.799	446.278	465.962	398.825
MET-SAM-PWY	superpathway of S-adenosyl-L-methionine biosynthesis	Amino Acid biosynthesis	386.184	916.657	378.487	2286.88	718.821	514.663	390.45	426.221	458.314	393.792
PWY0-1061	superpathway of L-alanine biosynthesis	Amino Acid biosynthesis	175.633	477.594	204.684	2193.12	655.851	460.518	328.851	250.578	337.044	428.644
PWY-5104	L-isoleucine biosynthesis IV	Amino Acid biosynthesis	399.133	235.544	297.077	1831.79	594.609	372.449	291.278	318.151	481.978	407.798
HOMOSER-METSYN-PWY	L-methionine biosynthesis I	Amino Acid biosynthesis	222.631	699.297	221.822	1349.53	450.02	358.072	234.822	257.567	284.174	238.54
PWY-2941	L-lysine biosynthesis II	Amino Acid biosynthesis	29.2098	885.781	113.724	185.461	499.382	137.166	120.812	75.8273	262.925	213.254
PWY-5028	L-histidine degradation II	Amino Acid biosynthesis	130.399	120.191	44.7226	1147.12	282.035	115.807	144.787	115.813	178.122	153.632
PWY-4361	S-methyl-5-thio-&alpha;-D-ribose 1-phosphate degradation	Amino Acid biosynthesis	0	412.986	5.9738	28.0388	14.7774	5.5637	0	15.0621	37.9724	9.6255
PWY-7527	L-methionine salvage cycle III	Amino Acid biosynthesis	0	173.482	9.633	46.0656	23.9704	9.0165	0	23.167	53.6997	14.9303
PWY-5101	L-isoleucine biosynthesis II	Amino Acid biosynthesis	941.218	1591.47	845.86	6040.39	1449.62	932.478	919.883	1022.21	1052.65	777.183
ILEUSYN-PWY	L-isoleucine biosynthesis I (from threonine)	Amino Acid biosynthesis	895.151	1510.57	811.99	5763.52	1388.28	904.99	899.448	984.688	998.974	721.493
VALSYN-PWY	L-valine biosynthesis	Amino Acid biosynthesis	895.151	1510.57	811.99	5763.52	1388.28	904.99	899.448	984.688	998.974	721.493
BRANCHED-CHAIN-AA-SYN-PWY	superpathway of branched amino acid biosynthesis	Amino Acid biosynthesis	810.723	1365.17	771.259	5068.44	1197.47	745.007	794.835	871.303	881.486	670.808
PWY-2942	L-lysine biosynthesis III	Amino Acid biosynthesis	806.34	1335.82	779.773	4868.29	1318.51	775.151	767.18	832.323	841.203	729.471
PWY-3001	superpathway of L-isoleucine biosynthesis I	Amino Acid biosynthesis	813.664	1369.66	755.88	4859.69	1170.36	751.555	752.239	840.734	803.456	686.644
THRESYN-PWY	superpathway of L-threonine biosynthesis	Amino Acid biosynthesis	823.957	1360.82	748.433	4756.27	1142.07	748.947	726.927	826.96	755.62	685.816
HSERMETANA-PWY	L-methionine biosynthesis III	Amino Acid biosynthesis	862.772	887.785	751.783	5129.9	1082.75	652.157	864.608	860.819	739.071	699.495
PWY-5097	L-lysine biosynthesis VI	Amino Acid biosynthesis	741.458	1234.46	723.326	4577.87	1193.66	720.433	715.571	774.562	752.173	662.189
PWY-5103	L-isoleucine biosynthesis III	Amino Acid biosynthesis	744.325	1265.55	709.398	4605.84	1088.26	668.149	702.741	798.734	799.451	610.035
SER-GLYSYN-PWY	superpathway of L-serine and glycine biosynthesis I	Amino Acid biosynthesis	799.943	1304.6	662.711	4291.72	1138.18	663.535	673.447	709.03	716.832	663.122
PWY-5345	superpathway of L-methionine biosynthesis (by sulfhydrylation)	Amino Acid biosynthesis	728.254	1208.11	705.515	4559.88	976.782	697.687	691.361	752.322	674.631	609.965
COMPLETE-ARO-PWY	superpathway of aromatic amino acid biosynthesis	Amino Acid biosynthesis	694.981	1102.44	598.71	3937.38	1163.81	630.631	601.025	626.907	811.004	651.487
TRPSYN-PWY	L-tryptophan biosynthesis	Amino Acid biosynthesis	649.617	1088.99	635.683	3944.08	954.822	638.632	608.697	666.771	679.986	560.513
DAPLYSINESYN-PWY	L-lysine biosynthesis I	Amino Acid biosynthesis	681.291	921.547	659.016	3312.87	1110.71	584.876	627.31	599.153	728.011	630.046
HISTSYN-PWY	L-histidine biosynthesis	Amino Acid biosynthesis	596.793	971.791	593.288	3802.58	775.345	560.665	559.113	622.107	635.828	517.588
PWY-6151	S-adenosyl-L-methionine cycle I	Amino Acid biosynthesis	610.73	1237.78	536.361	3081.97	1000.98	496.452	551.863	601.587	619.855	541.263
HISDEG-PWY	L-histidine degradation I	Amino Acid degradation	570.742	911.741	532.524	3259.84	726.276	470.724	539.41	585.635	501.995	475.103
LEU-DEG2-PWY	L-leucine degradation I	Amino Acid degradation	319.8	465.712	145.952	2904.62	777.576	499.079	385.878	421.181	427.217	381.21
PWY-5651	L-tryptophan degradation to 2-amino-3-carboxymuconate semialdehyde	Amino Acid degradation	381.029	300.156	394.984	2243.46	348.435	266.198	371.289	376.385	267.733	301.588
TYRFUMCAT-PWY	L-tyrosine degradation I	Amino Acid degradation	139.031	258.457	145.271	1768.71	313.566	233.859	146.208	216.612	275.084	268.072
PWY-5655	L-tryptophan degradation IX	Amino Acid degradation	90.6937	63.979	37.8762	568.465	168.802	93.4472	51.4944	94.6655	92.0199	100.254
PWY-6505	L-tryptophan degradation XII (Geobacillus)	Amino Acid degradation	54.2633	42.227	29.7655	408.284	47.479	43.6533	41.7421	68.2027	1.7412	63.7208
AST-PWY	L-arginine degradation II (AST pathway)	Amino Acid degradation	61.6182	59.0848	5.7768	336.832	45.5079	51.8229	12.8916	23.532	98.1549	51.6021
P163-PWY	L-lysine fermentation to acetate and butanoate	Amino Acid degradation	22.7626	13.0497	19.9456	190.252	53.6155	40.7024	45.5488	46.1224	13.6233	37.4229
ORNARGDEG-PWY	superpathway of L-arginine and L-ornithine degradation	Amino Acid degradation	0.0176	9.3729	2.7453	0.9747	5.7255	54.3286	6.8286	4.4204	17.6515	51.1604
ARGDEG-PWY	superpathway of L-arginine, putrescine, and 4-aminobutanoate degradation	Amino Acid degradation	0.0176	9.3729	2.7453	0.9747	5.7255	54.3286	6.8286	4.4204	17.6515	51.1604
TRNA-CHARGING-PWY	tRNA charging	Aminoacyl-tRNA charging	721.826	1052.7	661.942	3808.25	1158.17	618.834	609.591	658.857	768.646	657.617
PWY-6163	chorismate biosynthesis from 3-dehydroquinate	Aromatic compound biosynthesis	661.038	1096.55	643.01	3847.81	1121.45	633.714	607.433	655.106	764.8	627.84	Chorismic acid
ARO-PWY	chorismate biosynthesis I	Aromatic compound biosynthesis	658.881	1041.88	560.714	3703.74	1113.87	590.445	565.474	589.046	774.101	620.166
PROTOCATECHUATE-ORTHO-CLEAVAGE-PWY	protocatechuate degradation II (ortho-cleavage pathway)	Aromatic compound degradation	160.623	121.036	71.7222	899.1	208.974	104.419	177.627	119.866	229.429	139.194
PWY-5180	toluene degradation I (aerobic) (via o-cresol)	Aromatic compound degradation	108.399	140.602	43.1215	549.18	260.745	140.104	110.481	99.713	129.935	115.569
PWY-5182	toluene degradation II (aerobic) (via 4-methylcatechol)	Aromatic compound degradation	108.399	140.602	43.1215	549.18	260.745	140.104	110.481	99.713	129.935	115.569
P281-PWY	3-phenylpropanoate degradation	Aromatic compound degradation	33.263	64.4057	70.4359	776.991	149.817	145.987	72.0572	104.308	158.206	90.1876
PWY-5415	catechol degradation I (meta-cleavage pathway)	Aromatic compound degradation	75.1287	122.854	29.5367	476.747	219.829	99.9732	87.4169	70.4005	114.157	93.1041
PWY-5419	catechol degradation to 2-oxopent-4-enoate II	Aromatic compound degradation	112.255	70.2248	60.6575	520.47	180.109	76.7735	49.0282	106.743	84.2244	100.982
PWY-5420	catechol degradation II (meta-cleavage pathway)	Aromatic compound degradation	84.8938	82.0683	36.26	489.3	194.174	86.2466	60.5362	88.928	92.9365	101.523
PWY-6339	syringate degradation	Aromatic compound degradation	40.9018	58.1103	17.8788	570.161	164.94	129.625	63.4899	74.9203	82.0536	108.996
CATECHOL-ORTHO-CLEAVAGE-PWY	catechol degradation to &beta;-ketoadipate	Aromatic compound degradation	54.1013	87.487	64.983	470.696	127.128	110.388	95.846	81.9898	94.0405	47.9338
PWY-6182	superpathway of salicylate degradation	Aromatic compound degradation	37.5668	71.7658	42.9259	512.899	132.178	101.91	84.5318	75.5058	89.1863	60.4538
PWY-5431	aromatic compounds degradation via &beta;-ketoadipate	Aromatic compound degradation	36.3712	75.1035	68.4441	485.716	132.107	102.872	80.9193	78.8407	85.2438	56.7939
PWY-5417	catechol degradation III (ortho-cleavage pathway)	Aromatic compound degradation	36.3712	75.1035	68.4441	485.716	132.107	102.872	80.9193	78.8407	85.2438	56.7939
3-HYDROXYPHENYLACETATE-DEGRADATION-PWY	4-hydroxyphenylacetate degradation	Aromatic compound degradation	36.8638	179.656	5.1533	542.393	13.9889	119.265	67.3176	71.7878	71.0253	68.8219
PWY0-321	phenylacetate degradation I (aerobic)	Aromatic compound degradation	56.7946	94.5869	15.2381	446.525	36.6777	88.4506	45.2655	49.4934	140.602	146.817
METHYLGALLATE-DEGRADATION-PWY	methylgallate degradation	Aromatic compound degradation	28.8512	40.122	18.2133	495.079	129.406	95.7256	59.0219	65.6824	68.1866	90.9065
P184-PWY	protocatechuate degradation I (meta-cleavage pathway)	Aromatic compound degradation	22.1903	35.1941	9.3243	487.224	108.15	101.411	41.17	64.9816	64.2615	88.4385
PWY-5647	2-nitrobenzoate degradation I	Aromatic compound degradation	69.7135	37.902	34.7116	413.408	115.785	61.3783	27.973	78.4961	58.3768	70.4516
GALLATE-DEGRADATION-I-PWY	gallate degradation II	Aromatic compound degradation	23.3425	32.2387	14.7829	439.34	106.712	82.3688	49.8875	55.2632	56.1509	75.6739
PWY-5181	toluene degradation III (aerobic) (via p-cresol)	Aromatic compound degradation	39.9314	65.6744	12.1906	351.661	33.3504	63.3198	38.3044	39.4003	103.098	102.882
PWY-5430	meta cleavage pathway of aromatic compounds	Aromatic compound degradation	42.829	51.6027	34.8881	355.312	120.074	60.1787	23.062	65.3432	71.2243	2.8031
PWY-5178	toluene degradation IV (aerobic) (via catechol)	Aromatic compound degradation	33.4873	53.1972	34.4394	366.159	110.833	66.5329	25.1258	64.7218	59.3254	2.5284
PWY-7098	vanillin and vanillate degradation II	Aromatic compound degradation	21.7648	35.1353	8.7193	228.508	85.1363	65.1122	38.384	37.8535	50.933	70.003
PWY-6185	4-methylcatechol degradation (ortho cleavage)	Aromatic compound degradation	25.1877	59.6465	8.674	254.133	22.6161	56.6024	25.6414	27.5551	71.2065	56.2082
PWY-5183	superpathway of aerobic toluene degradation	Aromatic compound degradation	32.5481	46.4636	0.185	291.761	54.8583	62.3648	27.1422	1.7806	71.5248	2.0769
PWY-6338	superpathway of vanillin and vanillate degradation	Aromatic compound degradation	19.8272	32.4504	7.9548	207.068	79.8253	59.7895	35.4789	34.7663	46.6218	64.3347
PWY-7097	vanillin and vanillate degradation I	Aromatic compound degradation	19.8272	32.4504	7.9548	207.068	79.8253	59.7895	35.4789	34.7663	46.6218	64.3347
GALLATE-DEGRADATION-II-PWY	gallate degradation I	Aromatic compound degradation	23.3425	29.5231	14.7829	197.462	60.1897	39.3775	30.5102	23.2789	35.1556	48.1335
PWY0-1277	3-phenylpropanoate and 3-(3-hydroxyphenyl)propanoate degradation	Aromatic compound degradation	7.1728	10.6004	0.235	269.883	50.1879	57.7567	56.4148	20.1032	0	0.0003
PWY-1361	benzoyl-CoA degradation I (aerobic)	Aromatic compound degradation	0	22.9768	5.318	212.161	15.8453	21.6339	0.3417	24.3422	63.602	91.8735
PWY-6210	2-aminophenol degradation	Aromatic compound degradation	26.5226	18.8607	21.1456	216.971	18.5673	18.0666	19.8093	37.3755	0.5853	32.9078
PWY-6107	chlorosalicylate degradation	Aromatic compound degradation	25.188	16.3162	3.8266	103.555	34.8009	11.4238	0.3181	21.7761	24.6406	5.0453
PWY-722	nicotinate degradation I	Aromatic compound degradation	6.0943	1.8419	10.2724	106.261	33.4786	21.9057	24.9185	12.4865	0	19.0109
HCAMHPDEG-PWY	3-phenylpropanoate and 3-(3-hydroxyphenyl)propanoate degradation to 2-oxopent-4-enoate	Aromatic compound degradation	1.9298	2.8653	0.0591	121.944	15.1839	24.8789	27.1328	6.3969	0	0.0001
PWY-6690	cinnamate and 3-hydroxycinnamate degradation to 2-oxopent-4-enoate	Aromatic compound degradation	1.9298	2.8653	0.0591	121.944	15.1839	24.8789	27.1328	6.3969	0	0.0001
PWY-6957	mandelate degradation to acetyl-CoA	Aromatic compound degradation	22.2955	0.0003	0.1112	46.1845	0.9456	31.1741	2.1618	0.952	20.962	0
PWY-1501	mandelate degradation I	Aromatic compound degradation	10.8411	0.0001	0.0384	12.4315	0.225	11.7201	0.5433	0.3149	6.3844	0
PWY5F9-12	biphenyl degradation	Aromatic compound degradation	0.4905	0.4893	0.0042	7.9585	0.0285	30.9533	0.0038	0.0188	0	0.0095
PWY-1882	superpathway of C1 compounds oxidation to CO2	C1 Compound Utilization and Assimilation	8.4396	0.5852	0.4428	137.583	0.0055	0	6.3273	0.0082	0	0.522
DTDPRHAMSYN-PWY	dTDP-L-rhamnose biosynthesis I	Carbohydrate biosynthesis	963.407	1090.61	917.474	5660.25	1277.96	764.521	914.064	988.911	867.912	789.712
CALVIN-PWY	Calvin-Benson-Bassham cycle	Carbohydrate biosynthesis	876.269	1284.21	772.822	4550.85	1368.19	741.529	751.935	787.171	912.842	798.324
GLUCONEO-PWY	gluconeogenesis I	Carbohydrate biosynthesis	757.121	1341.93	727.546	4395.69	1193.77	678.859	688.573	755.129	777.986	692.232
PWY-5659	GDP-mannose biosynthesis	Carbohydrate biosynthesis	814.691	857.942	705.245	4323.52	1113.52	700.35	647.649	721.342	794.294	694.408
PWY-1269	CMP-3-deoxy-D-manno-octulosonate biosynthesis I	Carbohydrate biosynthesis	512.581	463.092	508.714	3372.91	694.454	534.476	533.363	550.713	447.452	490.791
OANTIGEN-PWY	O-antigen building blocks biosynthesis (E. coli)	Carbohydrate biosynthesis	557.088	736.657	456.293	2646.28	1003.25	444.477	424.393	425.685	654.916	529.55
GLYCOGENSYNTH-PWY	glycogen biosynthesis I (from ADP-D-Glucose)	Carbohydrate biosynthesis	587.624	939.384	373.167	2577.94	843.661	417.465	429.737	443.428	659.603	514.354
UDPNAGSYN-PWY	UDP-N-acetyl-D-glucosamine biosynthesis I	Carbohydrate biosynthesis	478.234	673.111	370.59	2153.44	945.032	386.224	344.185	339.88	596.958	473.36
PWY-7323	superpathway of GDP-mannose-derived O-antigen building blocks biosynthesis	Carbohydrate biosynthesis	398.636	428.903	365.955	2378.43	616.174	375.979	385.853	431.638	454.33	396.397
COLANSYN-PWY	colanic acid building blocks biosynthesis	Carbohydrate biosynthesis	361.159	371.018	282.262	1848.15	527.395	327.531	305.616	349.217	427.671	325.321
PWY-7328	superpathway of UDP-glucose-derived O-antigen building blocks biosynthesis	Carbohydrate biosynthesis	223.022	248.09	151.413	991.392	351.034	165.863	192.011	209.332	323.326	269.535
PWY-7332	superpathway of UDP-N-acetylglucosamine-derived O-antigen building blocks biosynthesis	Carbohydrate biosynthesis	150.883	34.8422	137.787	656.873	257.539	189.478	110.611	96.3236	0	167.147
PWY-7315	dTDP-N-acetylthomosamine biosynthesis	Carbohydrate biosynthesis	56.5545	71.7553	197.909	577.144	180.155	245.648	104.891	66.5341	75.4582	106.811
PWY0-1241	ADP-L-glycero-&beta;-D-manno-heptose biosynthesis	Carbohydrate biosynthesis	139.802	60.2002	65.8023	729.291	119.441	108.543	85.5801	84.0034	120.338	95.6729
PWY-6478	GDP-D-glycero-&alpha;-D-manno-heptose biosynthesis	Carbohydrate biosynthesis	120.297	41.5846	31.236	570.407	132.226	115.075	114.189	87.7223	89.2064	85.4058
PWY-6749	CMP-legionaminate biosynthesis I	Carbohydrate biosynthesis	31.9665	541.977	46.897	244.343	65.0998	79.6906	52.081	57.3784	61.3827	63.283
SUCSYN-PWY	sucrose biosynthesis I (from photosynthesis)	Carbohydrate biosynthesis	17.3209	135.145	4.8731	150.952	209.232	39.557	29.552	31.9311	138.994	24.6951
PWY-7090	UDP-2,3-diacetamido-2,3-dideoxy-&alpha;-D-mannuronate biosynthesis	Carbohydrate biosynthesis	25.9551	13.6725	13.8495	179.305	81.4558	57.7403	29.3679	35.3332	65.798	45.8098
PWY-7347	sucrose biosynthesis III	Carbohydrate biosynthesis	5.3633	56.1342	1.515	47.7192	88.1536	13.2431	9.541	10.4829	51.9408	7.7181
PWY-6317	galactose degradation I (Leloir pathway)	Carbohydrate degradation	917.636	1107.91	714.756	3921.42	1148.06	576.431	696.324	728.627	878.919	708.524
PWY-6901	superpathway of glucose and xylose degradation	Carbohydrate degradation	792.283	1082.74	638.067	3185.7	1164.35	536.677	673.985	639.992	811.49	738.907
GALACT-GLUCUROCAT-PWY	superpathway of hexuronide and hexuronate degradation	Carbohydrate degradation	762.103	910.481	650.611	3983.13	859.506	494.062	707.8	749.523	550.898	572.183
PWY-621	sucrose degradation III (sucrose invertase)	Carbohydrate degradation	678.477	1518.43	531.728	3074.83	1168.32	402.295	483.058	572.947	679.172	539.639
PWY-7456	mannan degradation	Carbohydrate degradation	570.33	559.745	520.871	3150.93	616.35	404.937	492.271	558.78	403.201	432.312
P124-PWY	Bifidobacterium shunt	Carbohydrate degradation	542.058	344.206	269.917	1309.8	919.211	180.747	320.936	270.067	468.33	396.352
PWY-6737	starch degradation V	Carbohydrate degradation	317.45	201.934	112.884	1077.09	399.704	219.915	194.981	265.411	426.212	281.649
GLYCOCAT-PWY	glycogen degradation I (bacterial)	Carbohydrate degradation	266.746	239.515	94.4353	977.445	383.966	206.637	170.197	217.255	383.481	258.117
PWY-5384	sucrose degradation IV (sucrose phosphorylase)	Carbohydrate degradation	144.739	106.774	102.055	902.5	337.76	93.0996	111.826	89.2398	215.299	203.995
GLUCOSE1PMETAB-PWY	glucose and glucose-1-phosphate degradation	Carbohydrate degradation	148.484	92.2536	24.3216	924.349	163.944	94.6618	114.125	90.6451	205.749	194.631
RHAMCAT-PWY	L-rhamnose degradation I	Carbohydrate degradation	184.968	525.363	59.5369	245.8	317.631	63.0812	61.176	74.5422	193.419	120.385
LACTOSECAT-PWY	lactose and galactose degradation I	Carbohydrate degradation	16.3532	98.1344	55.3061	134.777	213.057	65.9369	23.7732	16.0894	49.6792	0.8838
PWY-7295	L-arabinose degradation IV	Carbohydrate degradation	57.7433	38.5189	3.2474	297.601	39.1811	0	18.2396	19.2329	51.5654	32.9888
PWY-5941	glycogen degradation II (eukaryotic)	Carbohydrate degradation	147.804	16.6311	5.2503	116.17	88.7183	0	60.5497	14.51	29.8553	2.5141
PWY-6572	chondroitin sulfate degradation I (bacterial)	Carbohydrate degradation	10.2439	35.0316	3.8673	121.287	18.3475	19.4538	21.7761	39.0869	70.5924	22.6338
FUCCAT-PWY	fucose degradation	Carbohydrate degradation	41.8417	3.8426	5.696	50.9664	25.7099	26.7741	10.7207	24.9872	71.6022	0.9852
PWY-6731	starch degradation III	Carbohydrate degradation	0.1058	0.9356	2.7497	140.875	8.5561	0	23.6522	0.1584	0	49.7138
PWY-2221	Entner-Doudoroff pathway III (semi-phosphorylative)	Carbohydrate degradation	7.7716	5.1581	0	32.9811	0.0387	0	26.263	0.0579	12.0636	0.0439
DHGLUCONATE-PYR-CAT-PWY	glucose degradation (oxidative)	Carbohydrate degradation	0.2786	0.0591	0.0633	49.1185	0.0962	0	0.1413	3.5922	20.0628	5.7786
PWY-7644	heparin degradation	Carbohydrate degradation	6.5127	3.7717	4.3078	31.7001	7.4107	0	0.507	0.3141	11.6432	8.6268
ARGORNPROST-PWY	arginine, ornithine and proline interconversion	Carboxylate degradation	170.256	177.534	117.845	616.525	494.731	178.813	193.094	147.85	279.331	248.17
P441-PWY	superpathway of N-acetylneuraminate degradation	Carboxylate degradation	204.844	205.244	103.987	810.547	421.716	185.504	62.5308	129.116	295.428	177.893
PWY-5747	2-methylcitrate cycle II	Carboxylate degradation	101.881	160.772	57.0356	752.506	169.429	57.7074	94.3881	90.1294	158.476	110.978
PWY0-42	2-methylcitrate cycle I	Carboxylate degradation	96.1405	184.856	47.1467	657.036	153.573	54.1041	82.0573	73.0172	124.432	88.3211
P461-PWY	hexitol fermentation to lactate, formate, ethanol and acetate	Carboxylate degradation	50.4711	321.933	86.1507	224.635	359.619	108.065	45.0642	30.3867	171.793	87.8262
PWY-5654	2-amino-3-carboxymuconate semialdehyde degradation to 2-oxopentenoate	Carboxylate degradation	58.3024	31.2417	28.3121	345.221	100.851	51.5861	22.7739	65.6421	49.6275	59.2196
GLUCARDEG-PWY	D-glucarate degradation I	Carboxylate degradation	22.9143	79.7393	15.1534	287.882	48.3947	57.9688	9.062	60.2424	103.73	97.5261
GALACTARDEG-PWY	D-galactarate degradation I	Carboxylate degradation	22.7285	79.6078	15.0111	275.415	47.0521	46.0854	8.7432	59.8573	85.2763	92.409
KETOGLUCONMET-PWY	ketogluconate metabolism	Carboxylate degradation	17.3516	20.2176	9.9721	237.146	46.7799	14.1531	61.4567	18.051	32.5994	35.5587
NAGLIPASYN-PWY	lipid IVA biosynthesis	Cell structure biosynthesis	577.894	488.973	571.613	3752.86	758.721	559.719	583.389	619.682	491.146	519.342
PWY-6467	Kdo transfer to lipid IVA III (Chlamydia)	Cell structure biosynthesis	515.316	399.263	461.685	3067.02	626.608	493.414	453.453	506.784	421.427	424.474
KDO-NAGLIPASYN-PWY	superpathway of (Kdo)2-lipid A biosynthesis	Cell structure biosynthesis	0	39.4695	8.7452	197.153	141.245	139.776	12.5286	7.8982	54.905	120.95
ECASYN-PWY	enterobacterial common antigen biosynthesis	Cell structure biosynthesis	0.0184	6.3337	6.5695	16.9354	4.7719	48.9523	0.2848	18.4559	17.7144	63.0967
PWY-6387	UDP-N-acetylmuramoyl-pentapeptide biosynthesis I (meso-diaminopimelate containing)	Cell wall biosynthesis	739.027	1105.23	672.842	3746.43	1213.53	625.737	631.298	658.119	798.515	688.375
PEPTIDOGLYCANSYN-PWY	peptidoglycan biosynthesis I (meso-diaminopimelate containing)	Cell wall biosynthesis	737.622	1089.63	671.155	3731.64	1198.79	620.32	628.453	656.923	799.045	683.511
PWY-6386	UDP-N-acetylmuramoyl-pentapeptide biosynthesis II (lysine-containing)	Cell wall biosynthesis	727.715	1119.58	667.503	3690.89	1194.9	610.48	615.774	652.726	773.822	663.254
PWY-6385	peptidoglycan biosynthesis III (mycobacteria)	Cell wall biosynthesis	728.189	1088.08	665.63	3683.3	1183.36	610.445	620.936	651.591	784.381	670.614
PWY0-1586	peptidoglycan maturation (meso-diaminopimelate containing)	Cell wall biosynthesis	600.703	1355.52	523.539	3657.67	1002.28	634.889	536.469	628.519	775.759	594.523
PWY-6471	peptidoglycan biosynthesis IV (Enterococcus faecium)	Cell wall biosynthesis	404.187	452.589	236.254	391.204	679.435	203.657	212.366	167.541	409.965	323.918
TEICHOICACID-PWY	teichoic acid (poly-glycerol) biosynthesis	Cell wall biosynthesis	235.011	619.812	126.727	393.912	376.228	101.19	109.434	135.244	349	209.808
PWY-5265	peptidoglycan biosynthesis II (staphylococci)	Cell wall biosynthesis	32.5349	285.664	191.189	328.282	411.947	172.547	0	88.0922	275.137	50.6798
PWY-6470	peptidoglycan biosynthesis V (&beta;-lactam resistance)	Cell wall biosynthesis	31.7875	213.493	143.906	68.702	528.286	56.208	96.4536	59.4037	200.947	82.8863
P42-PWY	incomplete reductive TCA cycle	CO2 fixation	603.203	578.343	346.193	2367.27	924.723	634.297	370.113	502.941	611.229	465.964
P23-PWY	reductive TCA cycle I	CO2 fixation	505.424	367.87	248.954	1992.25	782.164	472.373	318.639	404.385	558.865	444.273
CODH-PWY	reductive acetyl coenzyme A pathway	CO2 fixation	79.8492	2.5425	1.4188	97.6255	56.9895	0.014	44.7199	18.7332	5.6446	10.5439
PWY-7616	methanol oxidation to carbon dioxide	Detoxification	55.4302	63.634	41.3471	214.996	24.9365	13.298	47.8737	52.5154	14.8456	20.4049
PWY0-1338	polymyxin resistance	Detoxification	5.9889	13.0307	3.0615	103.336	2.4438	39.3352	0.0699	2.4655	10.5909	25.1819	Polymyxin resistance	Animicrobial resistanse
PWY-7663	gondoate biosynthesis (anaerobic)	Fatty Acid and Lipid biosynthsis	1307.13	2196.6	1221.79	7587.26	2057.13	1258.54	1263.24	1349.45	1227.71	1201.92
FASYN-ELONG-PWY	fatty acid elongation -- saturated	Fatty Acid and Lipid biosynthsis	1280.63	1859.55	1191.85	7537.76	1722.26	1112.57	1257.21	1319.16	1014.36	1150.85
PWYG-321	mycolate biosynthesis	Fatty Acid and Lipid biosynthsis	1280.44	1496.86	1198.75	7589.6	1706.4	1108.66	1270.62	1317.4	998.351	1143.6
PWY-7664	oleate biosynthesis IV (anaerobic)	Fatty Acid and Lipid biosynthsis	1254.68	1450.69	1168.91	7397.65	1659.98	1075.59	1234.62	1291.92	975.422	1126.03
PWY-6282	palmitoleate biosynthesis I (from (5Z)-dodec-5-enoate)	Fatty Acid and Lipid biosynthsis	1232.88	1378.58	1157.55	7327.31	1601.78	1052.63	1219.91	1280.27	938.384	1104.43
PWY0-862	(5Z)-dodec-5-enoate biosynthesis	Fatty Acid and Lipid biosynthsis	1221.67	1348.66	1139.67	7219	1583.62	1029.95	1205.74	1257.33	927.924	1094.56
PWY-5973	cis-vaccenate biosynthesis	Fatty Acid and Lipid biosynthsis	1163.56	1707.67	951.437	6567.59	1853.52	1089.01	1093.31	1084.33	1148.54	1109.89
PWY-5989	stearate biosynthesis II (bacteria and plants)	Fatty Acid and Lipid biosynthsis	1189.49	1367.89	1060.3	7058.91	1536.85	1035.99	1149.57	1223.36	907.109	1053.48
FASYN-INITIAL-PWY	superpathway of fatty acid biosynthesis initiation (E. coli)	Fatty Acid and Lipid biosynthsis	1074.58	1260.98	954.574	5996.11	1489.75	914.129	952.12	1026.46	895.799	1011.18
PWY-5971	palmitate biosynthesis II (bacteria and plants)	Fatty Acid and Lipid biosynthsis	1244.59	1434.9	1084.87	4363.96	1737.18	978.957	1165.56	1111.15	1023.76	1130.18
PWY-5667	CDP-diacylglycerol biosynthesis I	Fatty Acid and Lipid biosynthsis	791.059	1381.99	736.091	4206.69	1467.67	714.566	687.618	736.22	956.315	845.138
PWY0-1319	CDP-diacylglycerol biosynthesis II	Fatty Acid and Lipid biosynthsis	791.059	1381.99	736.091	4206.69	1467.67	714.566	687.618	736.22	956.315	845.138
PHOSLIPSYN-PWY	superpathway of phospholipid biosynthesis I (bacteria)	Fatty Acid and Lipid biosynthsis	785.783	1242.29	640.701	3898.21	1342.67	643.837	645.894	647.671	861.53	755.106
PWY4FS-7	phosphatidylglycerol biosynthesis I (plastidic)	Fatty Acid and Lipid biosynthsis	760.314	1180.21	597.393	3721.67	1297.78	607.697	616.371	605.685	822.947	728.266
PWY4FS-8	phosphatidylglycerol biosynthesis II (non-plastidic)	Fatty Acid and Lipid biosynthsis	760.314	1180.21	597.393	3721.67	1297.78	607.697	616.371	605.685	822.947	728.266
PWY-7094	fatty acid salvage	Fatty Acid and Lipid biosynthsis	557.577	753.622	530.933	4546.04	989.199	787.963	707.029	640.07	664.213	581.73
FAO-PWY	fatty acid &beta;-oxidation I	Fatty Acid and Lipid degradation	617.008	1137.67	584.729	4640.42	1047.05	751.192	704.033	693.686	700.797	639.129
PWY-6944	androstenedione degradation	Fatty Acid and Lipid degradation	6.9923	19.7003	12.5253	155.992	73.4575	25.1806	5.6121	24.8446	12.6962	17.982
LIPASYN-PWY	phospholipases	Fatty Acid and Lipid degradation	0.9593	0.2016	0.2559	127.062	26.5586	27.8083	0.39	2.6096	11.7569	0.785
ANAEROFRUCAT-PWY	homolactic fermentation	Fermentation	697.951	1018.34	528.524	3047.85	1185.65	484.428	501.516	483.717	858.051	671.378
FERMENTATION-PWY	mixed acid fermentation	Fermentation	575.676	637.756	515.308	3349.75	905.927	507.722	519.203	574.149	601.949	545.138
P161-PWY	acetylene degradation	Fermentation	538.456	211.129	190.119	906.603	1057.05	291.228	377.69	241.293	805.939	698.666
PWY-5100	pyruvate fermentation to acetate and lactate II	Fermentation	504.775	691.182	273.673	977.542	834.351	268.299	312.463	255.169	648.623	514.2
P122-PWY	heterolactic fermentation	Fermentation	472.64	309.373	241.163	1206.73	818.274	158.579	295.01	246.244	415.582	354.863
PWY-5676	acetyl-CoA fermentation to butanoate II	Fermentation	131.301	432.309	14.7848	777.335	241.477	109.247	57.319	77.1076	164.262	155.565
PWY-6590	superpathway of Clostridium acetobutylicum acidogenic fermentation	Fermentation	75.6775	237.183	36.3023	355.892	187.238	195.329	42.2832	97.0063	183.661	127.44
CENTFERM-PWY	pyruvate fermentation to butanoate	Fermentation	60.1122	197.173	28.7079	285.709	151.47	166.583	33.5476	78.5485	151.878	104.117
PWY-6588	pyruvate fermentation to acetone	Fermentation	68.7093	158.091	67.9676	337.012	204.079	67.9301	59.4242	106.642	89.4005	58.3568
PWY-7003	glycerol degradation to butanol	Fermentation	52.9263	63.986	20.1636	388.976	276.861	107.101	21.3636	80.4376	9.0746	103.595
PWY-5677	succinate fermentation to butanoate	Fermentation	2.0969	6.4957	2.3143	53.4159	39.1073	0	4.1763	18.6168	3.0888	0.023
PWY-7111	pyruvate fermentation to isobutanol (engineered)	Fermentation	990.668	1574.68	780.222	5456.28	1554.16	885.809	939.693	990.449	1092.16	793.422
PWY-1861	formaldehyde assimilation II (RuMP Cycle)	Formaldehyde assimilation	41.5367	926.455	188.758	456.924	505.663	190.832	252.638	130.806	451.734	327.176
PWY-1622	formaldehyde assimilation I (serine pathway)	Formaldehyde assimilation	68.2283	16.6524	0.2389	387.848	10.0422	16.0575	4.1026	2.2001	34.743	0.737
RUMP-PWY	formaldehyde oxidation I	Formaldehyde oxidation	31.2904	773.73	140.287	340.81	387.741	136.323	191.991	97.9352	344.546	252.378
#OTU ID	description	Function	MO2-U	MO3-U	MO4-U	MO5-U	MW1-U	MW2-U	SO1-U	SO4-U	SW1-U	SW2-U
PWY-6876	isopropanol biosynthesis	Generation of Precursor Metabolite and Energy	66.8178	25.9123	67.9676	337.012	204.079	55.9164	59.4242	106.642	89.4005	48.8077
PWY-6728	methylaspartate cycle	Generation of Precursor Metabolite and Energy	53.8033	2.4652	9.4068	248.87	41.5721	36.352	33.9536	22.2334	34.5112	3.6574
PWY-6992	1,5-anhydrofructose degradation	Generation of Precursor Metabolite and Energy	27.7332	3.6626	1.3944	56.4469	83.9781	15.8378	65.6485	50.5761	19.5488	2.2099
PWY-3781	aerobic respiration I (cytochrome c)	Generation of Precursor Metabolite and Energy	2317.05	3142	2318.16	14111.9	2969.86	2086.14	2173.06	2398.93	2097.69	1809.64
NONOXIPENT-PWY	pentose phosphate pathway (non-oxidative branch)	Generation of Precursor Metabolite and Energy	1164.07	1522.4	1079.81	6790.48	1646.73	1032.89	1123.85	1118.67	1081.65	1050.34
TCA	TCA cycle I (prokaryotic)	Generation of Precursor Metabolite and Energy	827.395	1380.5	858.164	5243.55	1143.63	812.584	801.841	894.719	846.277	733.653
ANAGLYCOLYSIS-PWY	glycolysis III (from glucose)	Generation of Precursor Metabolite and Energy	869.385	1180.76	773.283	4499.86	1330.31	718.392	710.317	775.414	916.375	739.69
REDCITCYC	TCA cycle VIII (helicobacter)	Generation of Precursor Metabolite and Energy	761.414	1136.22	797.41	4920.74	1043.91	754.747	757.241	846.58	759.53	673.822
P108-PWY	pyruvate fermentation to propanoate I	Generation of Precursor Metabolite and Energy	786.73	1126.19	830.08	4909.27	1024.9	764.296	771.413	867.588	691.479	653.148
PWY-6969	TCA cycle V (2-oxoglutarate:ferredoxin oxidoreductase)	Generation of Precursor Metabolite and Energy	751.349	1256.17	755.589	4783.94	1067.19	790.802	738.755	818.74	767.444	678.26
PENTOSE-P-PWY	pentose phosphate pathway	Generation of Precursor Metabolite and Energy	944.796	1292.8	722.562	4313.11	1271.83	591.763	803.187	785.118	838.711	775.802
PWY-7254	TCA cycle VII (acetate-producers)	Generation of Precursor Metabolite and Energy	739.557	1072.21	777.791	4770.91	1025.94	693.421	729.264	817.637	738.964	657.899
P105-PWY	TCA cycle IV (2-oxoglutarate decarboxylase)	Generation of Precursor Metabolite and Energy	687	1181.34	682.382	4576.25	1011.39	711.531	697.352	786.667	719.097	649.586
GLYCOLYSIS	glycolysis I (from glucose 6-phosphate)	Generation of Precursor Metabolite and Energy	772.307	1103.07	690.526	3652.79	1325.93	656.382	595.027	665.803	880.976	708.712
GLYCOLYSIS-TCA-GLYOX-BYPASS	superpathway of glycolysis, pyruvate dehydrogenase, TCA, and glyoxylate bypass	Generation of Precursor Metabolite and Energy	705.211	990.595	660.794	3902.03	993.614	639.478	620.067	691.566	676.355	633.127
TCA-GLYOX-BYPASS	superpathway of glyoxylate bypass and TCA	Generation of Precursor Metabolite and Energy	656.558	903.22	644.108	4223.05	869.065	629.077	655.242	730.705	603.709	583.048
PWY-5484	glycolysis II (from fructose 6-phosphate)	Generation of Precursor Metabolite and Energy	702.004	1008.74	619.785	3101.38	1298.07	601.948	509.557	592.713	848.994	659.938
PWY-5913	TCA cycle VI (obligate autotrophs)	Generation of Precursor Metabolite and Energy	593.538	697.717	537.014	3801.36	885.194	626.941	534.842	625.23	543.665	494.327
GLYCOLYSIS-E-D	superpathway of glycolysis and Entner-Doudoroff	Generation of Precursor Metabolite and Energy	545.226	969.089	543.501	3384.24	882.526	452.489	488.393	512.15	613.787	522.895
GLYOXYLATE-BYPASS	glyoxylate cycle	Generation of Precursor Metabolite and Energy	499.387	686.899	468.29	3260.44	648.394	490.758	518.715	570.181	434.198	454.296
PWY-5741	ethylmalonyl-CoA pathway	Generation of Precursor Metabolite and Energy	46.8838	12.92	4.5038	256.469	22.7723	0	5.8031	10.5908	20.6134	0.7432
PPGPPMET-PWY	ppGpp biosynthesis	Metabolic regulator biosynthesis	108.676	73.3566	52.9535	645.98	279.506	61.6027	149.118	158.576	95.6565	197.996
PWY-4984	urea cycle	Nitrogen compound metabolism	407.168	838.917	338.79	1749.61	659.478	343.575	372.502	331.993	460.773	392.508
PWY490-3	nitrate reduction VI (assimilatory)	Nitrogen compound metabolism	387.894	344.616	359.338	2304.19	391.679	264.018	390.247	406.867	233.406	287.777
DENITRIFICATION-PWY	nitrate reduction I (denitrification)	Nitrogen compound metabolism	71.2527	61.5573	54.8971	469.301	156.631	71.093	53.8798	53.8532	68.261	26.9422
PWY-6700	queuosine biosynthesis	Nucleic Acid processing	684.179	969.341	565.088	3351.74	1025.82	547.811	546.998	584.792	636.48	559.961
PWY0-1479	tRNA processing	Nucleic Acid processing	248.355	362.565	237.497	1832.29	493.222	296.764	192.877	251.474	358.003	293.114
PWY-7219	adenosine ribonucleotides de novo biosynthesis	Nucleotide biosynthesis	1106.85	1441.9	1006.24	5906.02	1626.26	867.251	976.675	1038.95	1086.75	954.159
PWY-7229	superpathway of adenosine nucleotides de novo biosynthesis I	Nucleotide biosynthesis	1027.32	1417.16	929.79	5337.81	1562.81	848.157	882.268	938.395	1040.33	922.981
PWY-7208	superpathway of pyrimidine nucleobases salvage	Nucleotide biosynthesis	1070.01	1368.82	914.6	4952.59	1626.15	815.437	831.225	885.687	1102.55	919.078
PWY-6126	superpathway of adenosine nucleotides de novo biosynthesis II	Nucleotide biosynthesis	922.246	1334.86	864.795	4996.88	1432.98	805.407	813.454	867.811	949.39	848.399
PWY-7220	adenosine deoxyribonucleotides de novo biosynthesis II	Nucleotide biosynthesis	765.554	1302.76	786.678	4642.43	1245.38	778.978	724.337	778.132	818.101	748.087
PWY-7222	guanosine deoxyribonucleotides de novo biosynthesis II	Nucleotide biosynthesis	765.554	1302.76	786.678	4642.43	1245.38	778.978	724.337	778.132	818.101	748.087
PWY-5686	UMP biosynthesis	Nucleotide biosynthesis	854.459	1226.41	777.075	4413.31	1329.05	701.984	712.459	770.889	897.198	779.573
PWY-6121	5-aminoimidazole ribonucleotide biosynthesis I	Nucleotide biosynthesis	870.876	1307.66	758.961	4301.53	1341.58	706.348	726.093	768.121	905.091	774.738
PWY-841	superpathway of purine nucleotides de novo biosynthesis I	Nucleotide biosynthesis	836.215	1226.52	762.663	4350.77	1326.17	716.658	717.837	769.429	878.215	769.665
PWY0-162	superpathway of pyrimidine ribonucleotides de novo biosynthesis	Nucleotide biosynthesis	818.221	1214.06	768.394	4377.81	1298.56	706.996	702.305	756.02	867.438	757.559
PWY-7228	superpathway of guanosine nucleotides de novo biosynthesis I	Nucleotide biosynthesis	774.681	1202.02	749.102	4243.56	1297.69	713.822	694.943	744.748	836.419	752.284
PWY-6122	5-aminoimidazole ribonucleotide biosynthesis II	Nucleotide biosynthesis	835.628	1233.78	719.215	4013.48	1307.92	667.717	689.085	725.065	884.818	742.043
PWY-6277	superpathway of 5-aminoimidazole ribonucleotide biosynthesis	Nucleotide biosynthesis	835.628	1233.78	719.215	4013.48	1307.92	667.717	689.085	725.065	884.818	742.043
PWY-6125	superpathway of guanosine nucleotides de novo biosynthesis II	Nucleotide biosynthesis	737.24	1166.32	725.319	4140.24	1234.72	698.425	670.599	719.514	797.338	719.73
PWY-7221	guanosine ribonucleotides de novo biosynthesis	Nucleotide biosynthesis	779.177	1107.82	709.729	3841.95	1334.88	652.673	656.192	703.835	849.068	749.432
PWY-6123	inosine-5'-phosphate biosynthesis I	Nucleotide biosynthesis	760.735	1034.41	650.186	3673.26	1184.11	602.421	611.947	662.696	810.771	679.409
PWY-7234	inosine-5'-phosphate biosynthesis III	Nucleotide biosynthesis	759.217	1012.56	649.705	3609.7	1181.47	570.706	609.882	658.744	799.787	678.148
PWY-7211	superpathway of pyrimidine deoxyribonucleotides de novo biosynthesis	Nucleotide biosynthesis	705.626	1050.56	633.091	3645.5	1148.07	590.761	588.456	616.773	761.793	671.365
PWY-7196	superpathway of pyrimidine ribonucleosides salvage	Nucleotide biosynthesis	683.157	1056.39	646.974	3531.66	1090.6	605.426	582.259	630.13	729.31	630.916
PWY-7197	pyrimidine deoxyribonucleotide phosphorylation	Nucleotide biosynthesis	596.602	993.219	619.021	3388.24	975.763	561.344	539.362	587.176	651.484	567.339
PWY-7184	pyrimidine deoxyribonucleotides de novo biosynthesis I	Nucleotide biosynthesis	632.79	1110.33	548.624	3166.36	1096.83	526.695	511.829	526.893	706.42	621.538
PWY0-166	superpathway of pyrimidine deoxyribonucleotides de novo biosynthesis (E. coli)	Nucleotide biosynthesis	588.976	1054.84	520.88	3011.6	1016.89	498.726	484.867	503.695	658.714	576.026
DENOVOPURINE2-PWY	superpathway of purine nucleotides de novo biosynthesis II	Nucleotide biosynthesis	671.236	850.915	543.489	2857.96	1134.42	561.307	438.175	525.322	733.28	585.46
PWY-7199	pyrimidine deoxyribonucleosides salvage	Nucleotide biosynthesis	567.175	1004.96	524.704	3021.56	923.198	487.033	500.75	573.522	658.698	510.545
PWY-7200	superpathway of pyrimidine deoxyribonucleoside salvage	Nucleotide biosynthesis	555.734	943.039	499.498	2792.24	935.335	462.798	462.149	493.11	632.216	528.195
PRPP-PWY	superpathway of histidine, purine, and pyrimidine biosynthesis	Nucleotide biosynthesis	634.077	813.082	437.154	2432.36	1062.39	451.502	411.355	442.579	692.381	526.319
PWY-6609	adenine and adenosine salvage III	Nucleotide biosynthesis	431.609	1006.85	359.647	1944.85	871.351	359.958	351.944	396.531	654.947	398.173
PWY-7187	pyrimidine deoxyribonucleotides de novo biosynthesis II	Nucleotide biosynthesis	419.168	593.002	339.169	1939.31	773.959	350.169	282.604	324.734	489.164	376.204
PWY-6545	pyrimidine deoxyribonucleotides de novo biosynthesis III	Nucleotide biosynthesis	237.963	270.872	185.464	1103.01	373.854	170.392	115.458	121.367	409.938	184.086
PWY-5695	urate biosynthesis/inosine 5'-phosphate degradation	Nucleotide degradation	780.156	1129.07	421.541	4438.86	1089.27	474.943	591.983	602.488	737.897	677.513
SALVADEHYPOX-PWY	adenosine nucleotides degradation II	Nucleotide degradation	727.388	1018.97	169.05	3801.69	941.467	303.833	530.977	534.964	657.756	559.618
PWY-6353	purine nucleotides degradation II (aerobic)	Nucleotide degradation	520.312	886.252	213.682	2531.2	976.284	360.188	423.812	476.802	694.043	487.763
PWY-6608	guanosine nucleotides degradation III	Nucleotide degradation	463.324	1042.33	145.962	2216.31	938.206	302.266	372.215	423.279	673.388	444.34
PWY0-1297	superpathway of purine deoxyribonucleosides degradation	Nucleotide degradation	385.471	646.894	199.604	985.17	769.391	259.758	287.005	241.222	584.492	377.64
PWY0-1298	superpathway of pyrimidine deoxyribonucleosides degradation	Nucleotide degradation	419.749	637.402	184.046	934.44	717.798	254.95	289.992	227.543	520.163	360.564
PWY0-1296	purine ribonucleosides degradation	Nucleotide degradation	312.571	720.35	170.893	973.839	639.692	189.412	221.619	190.384	448.09	245.181
P164-PWY	purine nucleobases degradation I (anaerobic)	Nucleotide degradation	380.127	260.512	112.371	869.562	576.135	0	228.132	174.702	450.627	280.732
P221-PWY	octane oxidation	Other	83.6291	63.9762	118.286	541.72	105.93	173.298	149.407	103.684	110.238	69.3796
PWY-6519	8-amino-7-oxononanoate biosynthesis I	Other biosynthesis	214.055	397.949	312.688	2955.71	685.435	453.091	320.766	410.058	432.888	509.274
PWY-6396	superpathway of 2,3-butanediol biosynthesis	Other biosynthesis	83.8816	657.286	129.882	369.049	361.087	200.666	120.486	86.3613	151.602	86.0716
P125-PWY	superpathway of (R,R)-butanediol biosynthesis	Other biosynthesis	46.8415	576.262	129.135	307.818	257.619	195.288	78.4397	58.7422	80.0654	41.1238
PWY0-781	aspartate superpathway	Other biosynthesis	487.027	826.248	403.205	2748.9	802.686	499.382	446.379	473.694	532.333	461.623
P621-PWY	nylon-6 oligomer degradation	Other degradation	24.9536	0	0.0082	29.4163	34.0341	0	0.0407	14.2817	17.0573	13.6203
GLUCARGALACTSUPER-PWY	superpathway of D-glucarate and D-galactarate degradation	Other degradation	22.7285	79.6078	15.0111	275.415	47.0521	46.0854	8.7432	59.8573	85.2763	92.409
FUC-RHAMCAT-PWY	superpathway of fucose and rhamnose degradation	Other degradation	15.8647	8.1631	8.6054	71.897	50.5296	38.4121	18.0779	36.9647	78.085	2.1421
PWY0-1533	methylphosphonate degradation I	Phosphorus metabolism	71.3505	67.3594	18.3459	769.221	102.23	100.055	83.2194	91.8889	105.466	100.745
PWY-181	photorespiration	Generation of Precursor Metabolite and Energy	212.981	142.463	139.099	1309.15	169.401	82.8764	160.254	133.457	204.901	85.7133
PWY-7392	taxadiene biosynthesis (engineered)	Secondary Metabolite biosynthesis	410.423	848.766	300.316	2264.01	626.937	370.004	269.351	347.872	502.45	375.292	Part of Diterpenoid biosysnthesis - Antimicrobial
PWY-7007	methyl ketone biosynthesis	Secondary Metabolite biosynthesis	439.596	419.055	410.137	2573.34	486.084	307.767	441.816	460.225	328.886	341.808
NONMEVIPP-PWY	methylerythritol phosphate pathway I	Secondary Metabolite biosynthesis	364.358	832.598	258.416	2054.67	563.709	342.466	249.492	307.51	466.169	339.827	Hemiterpenes
PWY-7560	methylerythritol phosphate pathway II	Secondary Metabolite biosynthesis	364.358	832.598	258.416	2054.67	563.709	342.466	249.492	307.51	466.169	339.827
PWY-6703	preQ0 biosynthesis	Secondary Metabolite biosynthesis	275.58	863.225	240.527	1922.15	613.463	331.565	295.926	244.474	369.519	285.288	Production of queuosine - tRNA that improve the accuracy of translation
PWY-5910	superpathway of geranylgeranyldiphosphate biosynthesis I (via mevalonate)	Secondary Metabolite biosynthesis	325.527	270.021	268.42	367.621	674.686	214.107	208.253	148.753	364.861	317.299	Diterpenoid
PWY-922	mevalonate pathway I	Secondary Metabolite biosynthesis	262.776	205.725	213.996	265.237	584.782	170.668	163.767	112.227	297.019	263.291
ENTBACSYN-PWY	enterobactin biosynthesis	Secondary Metabolite biosynthesis	135.652	616.779	3.6022	461.042	65.4896	96.754	160.709	45.8539	89.0306	142.506	Siderophore biosynthesis
PWY-7391	isoprene biosynthesis II (engineered)	Secondary Metabolite biosynthesis	16.262	7.3192	25.2307	176.589	67.3781	12.4336	46.4983	33.6328	43.7512	53.607	Hemiterpenes
PWY-7255	ergothioneine biosynthesis I (bacteria)	Secondary Metabolite biosynthesis	57.1844	13.9032	35.9503	139.163	25.6024	12.7195	56.7626	19.9818	11.0439	5.3076	Ergotheionein
PWY-6581	spirilloxanthin and 2,2'-diketo-spirilloxanthin biosynthesis	Secondary Metabolite biosynthesis	0	13.2479	43.4881	189.434	8.1476	0	6.4561	11.32	31.4274	1.9795	Caretinoids
PWY-6507	4-deoxy-L-threo-hex-4-enopyranuronate degradation	Secondary Metabolite Degradation	1084.66	1337.85	931.086	5876.87	1185.01	667.506	1067.88	1139.27	760.284	841.602
PWY-7242	D-fructuronate degradation	Secondary Metabolite Degradation	919.851	1307.97	773.531	5061.62	1131.05	620.635	911.384	952.464	767.952	799.755
GALACTUROCAT-PWY	D-galacturonate degradation I	Secondary Metabolite Degradation	871.605	1183.9	742.334	4566.76	1042.9	580.789	826.243	875.734	679.093	689.758
GLUCUROCAT-PWY	superpathway of &beta;-D-glucuronide and D-glucuronate degradation	Secondary Metabolite Degradation	834	872.076	704.319	4208.14	887.402	519.368	752.885	786.737	574.515	600.074
PWY0-1261	anhydromuropeptides recycling	Secondary Metabolite Degradation	695.647	1138.53	527.88	3119.96	1132.69	490.858	544.919	536.378	757.648	631.542
PWY-7237	myo-, chiro- and scillo-inositol degradation	Secondary Metabolite Degradation	183.588	1276.95	137.359	857.783	286.306	106.318	225.72	126.784	248.322	124.749
HEXITOLDEGSUPER-PWY	superpathway of hexitol degradation (bacteria)	Secondary Metabolite Degradation	107.082	322.345	156.773	497.957	534.15	174.26	108.505	70.478	233.186	124.221
P562-PWY	myo-inositol degradation I	Secondary Metabolite Degradation	99.3362	532.503	81.1956	570.646	179.874	56.2054	198.076	83.5196	128.313	77.0759
PWY-7446	sulfoglycolysis	Secondary Metabolite Degradation	0.1058	3.2794	0.5023	24.5247	3.7787	0	0.0308	0.9209	0.0005	3.1165
SULFATE-CYS-PWY	superpathway of sulfate assimilation and cysteine biosynthesis	Sulfer metabolism	659.681	1444.07	633.923	4282.26	977.463	649.814	644.127	684.061	616.442	570.156
SO4ASSIM-PWY	sulfate reduction I (assimilatory)	Sulfer metabolism	566.783	1356.84	578.522	3783.79	806.309	605.637	561.098	602.802	514.12	483.84
PWY-5304	superpathway of sulfur oxidation (Acidianus ambivalens)	Sulfer metabolism	355.811	273.459	310.536	1833.85	359.577	246.79	322.423	323.826	249.334	285.41
PWY-6641	superpathway of sulfolactate degradation	Sulfer metabolism	16.7029	8.6479	5.7024	67.4679	24.0089	5.3284	12.3624	20.2271	5.2312	25.7919
PANTO-PWY	phosphopantothenate biosynthesis I	Vitamin and Cofactor biosynthesis	767.311	1308.12	736.453	4281.41	1165.57	667.912	690.713	753.928	756.018	659.847
1CMET2-PWY	N10-formyl-tetrahydrofolate biosynthesis	Vitamin and Cofactor biosynthesis	707.291	1032.71	656.844	3846.17	1142.76	622.014	665.485	675.708	702.23	640.719
HEMESYN2-PWY	heme biosynthesis II (anaerobic)	Vitamin and Cofactor biosynthesis	646.343	1070.52	682.831	4020.75	962.603	633.883	590.66	661.594	641.875	562.516
COA-PWY	coenzyme A biosynthesis I	Vitamin and Cofactor biosynthesis	702.659	1052.1	658.015	3645.2	1144.9	585.952	583.166	636.447	783.652	651.639
RIBOSYN2-PWY	flavin biosynthesis I (bacteria and plants)	Vitamin and Cofactor biosynthesis	671.629	1077.03	641.91	3778.95	1022.84	591.847	616.534	659.394	731.428	641.857
PWY-6897	thiamin salvage II	Vitamin and Cofactor biosynthesis	723.341	1057.99	588.687	3854.91	965.536	578.36	583.024	673.28	645.776	613.834
PWY-5188	tetrapyrrole biosynthesis I (from glutamate)	Vitamin and Cofactor biosynthesis	632.244	1043.75	665.779	3909.12	864.877	571.645	597.879	645.026	636.743	527.493
FOLSYN-PWY	superpathway of tetrahydrofolate biosynthesis and salvage	Vitamin and Cofactor biosynthesis	584.9	1113.86	577.424	3519.15	1114.16	620.597	572.475	620.554	694.104	634.153
POLYISOPRENSYN-PWY	polyisoprenoid biosynthesis (E. coli)	Vitamin and Cofactor biosynthesis	670.505	971.141	614.431	3670.74	1014.75	569.565	569.792	611.939	653.47	580.493
PWY-5189	tetrapyrrole biosynthesis II (from glycine)	Vitamin and Cofactor biosynthesis	614.705	1044.58	659.234	3793.97	851.168	540.643	579.382	640.099	615.751	511.399
THISYN-PWY	superpathway of thiamin diphosphate biosynthesis I	Vitamin and Cofactor biosynthesis	658.522	899.547	566.233	3662.6	827.653	553.222	558.304	633.354	558.87	548.27
PWY-6612	superpathway of tetrahydrofolate biosynthesis	Vitamin and Cofactor biosynthesis	503.997	1031.87	512.253	3168.66	1033.85	579.952	511.057	558.722	634.988	583.384
PWY-5918	superpathay of heme biosynthesis from glutamate	Vitamin and Cofactor biosynthesis	551.746	821.846	611.278	3635.82	768.138	533.285	534.534	586.893	541.813	497.346
PWY-6147	6-hydroxymethyl-dihydropterin diphosphate biosynthesis I	Vitamin and Cofactor biosynthesis	562.841	970.229	423.036	2881.14	896.749	496.32	409.466	461.805	698.082	558.813
PWY-7539	6-hydroxymethyl-dihydropterin diphosphate biosynthesis III (Chlamydia)	Vitamin and Cofactor biosynthesis	550.227	921.534	407.06	2857.37	862.199	471.172	409.615	459.156	693.077	561.227
HEME-BIOSYNTHESIS-II	heme biosynthesis I (aerobic)	Vitamin and Cofactor biosynthesis	468.582	666.837	545.471	3291.75	674.428	494.553	474.016	521.883	444.585	461.664
PWY-6892	thiazole biosynthesis I (E. coli)	Vitamin and Cofactor biosynthesis	503.204	578.375	473.364	2928.03	592.358	454.375	455.097	500.08	407.378	407.745
BIOTIN-BIOSYNTHESIS-PWY	biotin biosynthesis I	Vitamin and Cofactor biosynthesis	239.241	435.563	335.493	2943.04	671.486	452.954	342.152	424.144	417.582	482.336
PWY-5121	superpathway of geranylgeranyl diphosphate biosynthesis II (via MEP)	Vitamin and Cofactor biosynthesis	425.008	868.621	318.361	2340.34	648.081	382.087	298.811	359.432	518.651	386.058
PYRIDNUCSYN-PWY	NAD biosynthesis I (from aspartate)	Vitamin and Cofactor biosynthesis	395.488	776.709	353.24	2268.39	647.197	393.525	352.565	409.73	448.803	364.168
COBALSYN-PWY	adenosylcobalamin salvage from cobinamide I	Vitamin and Cofactor biosynthesis	423.661	355.502	360.857	2728.8	482.482	368.642	395.203	467.534	318.006	330.092
PWY-6269	adenosylcobalamin salvage from cobinamide II	Vitamin and Cofactor biosynthesis	376.852	328.477	300.941	2511.6	456.925	347.248	335.588	411.077	305.375	302.594
NADSYN-PWY	NAD biosynthesis II (from tryptophan)	Vitamin and Cofactor biosynthesis	384.674	356.067	338.687	2314.17	423.004	308.236	321.356	369.974	326.776	330.088
PWY-5509	adenosylcobalamin biosynthesis from cobyrinate a,c-diamide I	Vitamin and Cofactor biosynthesis	351.449	305.545	211.941	2358.19	430.388	319.367	317.041	379.928	290.831	281.063
PWY-5857	ubiquinol-10 biosynthesis (prokaryotic)	Vitamin and Cofactor biosynthesis	244.013	422.376	146.839	1967.27	627.947	258.046	220.483	292.146	515.37	342.564	Ubiquinol biosynthesis
PWY-5855	ubiquinol-7 biosynthesis (prokaryotic)	Vitamin and Cofactor biosynthesis	244.013	422.376	146.839	1967.27	627.947	258.046	220.483	292.146	515.3697+J178	342.564
PWY-6708	ubiquinol-8 biosynthesis (prokaryotic)	Vitamin and Cofactor biosynthesis	244.013	422.376	146.839	1967.27	627.947	258.046	220.483	292.146	515.37	342.564
PWY-5856	ubiquinol-9 biosynthesis (prokaryotic)	Vitamin and Cofactor biosynthesis	244.013	422.376	146.839	1967.27	627.947	258.046	220.483	292.146	515.37	342.564
PWY-5838	superpathway of menaquinol-8 biosynthesis I	Vitamin and Cofactor biosynthesis	198.376	763.445	322.62	1547.46	525.209	346.926	268.743	281.041	371.993	323.929
UBISYN-PWY	superpathway of ubiquinol-8 biosynthesis (prokaryotic)	Vitamin and Cofactor biosynthesis	236.298	404.522	134.12	1947.36	607.969	251.893	210.67	289.041	490.725	334.678
PWY-5920	superpathway of heme biosynthesis from glycine	Vitamin and Cofactor biosynthesis	365.31	711.476	322.345	1565.44	499.052	259.513	169.13	279.094	360.83	209.637
PWY-5897	superpathway of menaquinol-11 biosynthesis	Vitamin and Cofactor biosynthesis	183.012	776.021	306.563	1444.77	503.608	330.493	252.787	263.402	359.207	310.73
PWY-5898	superpathway of menaquinol-12 biosynthesis	Vitamin and Cofactor biosynthesis	183.012	776.021	306.563	1444.77	503.608	330.493	252.787	263.402	359.207	310.73
PWY-5899	superpathway of menaquinol-13 biosynthesis	Vitamin and Cofactor biosynthesis	183.012	776.021	306.563	1444.77	503.608	330.493	252.787	263.402	359.207	310.73
PWY-5840	superpathway of menaquinol-7 biosynthesis	Vitamin and Cofactor biosynthesis	189.029	790.661	309.187	1383.36	515.966	311.883	248.354	257.122	365.56	309.651
PYRIDNUCSAL-PWY	NAD salvage pathway I	Vitamin and Cofactor biosynthesis	283.067	354.744	217.25	1663.25	487.008	221.393	247.131	264.175	375.743	254.612
PWY0-1415	superpathway of heme biosynthesis from uroporphyrinogen-III	Vitamin and Cofactor biosynthesis	332.73	661.354	280.95	1335.67	455.711	241.522	138.644	239.828	327.524	180.382
PWY-5861	superpathway of demethylmenaquinol-8 biosynthesis	Vitamin and Cofactor biosynthesis	149.376	692.788	264.024	1203.06	437.694	284.057	214.139	222.09	304.407	266.989
PWY-6895	superpathway of thiamin diphosphate biosynthesis II	Vitamin and Cofactor biosynthesis	134.844	929.688	256.5	743.13	427.308	350.016	191.802	181.066	321.505	278.506
PWY-5896	superpathway of menaquinol-10 biosynthesis	Vitamin and Cofactor biosynthesis	113.838	444.814	93.675	775.829	465.298	287.813	222.09	188.048	313.654	254.899
PWY-5850	superpathway of menaquinol-6 biosynthesis I	Vitamin and Cofactor biosynthesis	113.838	444.814	93.675	775.829	465.298	287.813	222.09	188.048	313.654	254.899
PWY-5845	superpathway of menaquinol-9 biosynthesis	Vitamin and Cofactor biosynthesis	113.838	444.814	93.675	775.829	465.298	287.813	222.09	188.048	313.654	254.899
ALL-CHORISMATE-PWY	superpathway of chorismate metabolism	Vitamin and Cofactor biosynthesis	151.374	518.028	28.0716	945.921	309.621	245.211	226.569	162.754	284.823	268.301
PWY-5863	superpathway of phylloquinol biosynthesis	Vitamin and Cofactor biosynthesis	92.0607	647.458	181.611	776.515	318.289	196.766	142.254	144.414	232.581	197.521
PWY-5837	1,4-dihydroxy-2-naphthoate biosynthesis I	Vitamin and Cofactor biosynthesis	81.9685	622.297	165.085	700.923	291.488	182.701	129.125	130.696	212.393	181.573
PWY-5860	superpathway of demethylmenaquinol-6 biosynthesis I	Vitamin and Cofactor biosynthesis	81.237	350.772	66.0026	557.011	377.011	226.837	171.165	140.016	247.826	200.02
PWY-5862	superpathway of demethylmenaquinol-9 biosynthesis	Vitamin and Cofactor biosynthesis	81.237	350.772	66.0026	557.011	377.011	226.837	171.165	140.016	247.826	200.02
PYRIDOXSYN-PWY	pyridoxal 5'-phosphate biosynthesis I	Vitamin and Cofactor biosynthesis	7.1923	146.094	75.9186	1204.2	180.006	190.304	4.5861	139.581	162.159	166.44
PWY0-845	superpathway of pyridoxal 5'-phosphate biosynthesis and salvage	Vitamin and Cofactor biosynthesis	16.0109	249.872	106.476	796.319	279.377	185.325	10.3957	144.064	220.591	209.825
PWY-7376	cob(II)yrinate a,c-diamide biosynthesis II (late cobalt incorporation)	Vitamin and Cofactor biosynthesis	96.9489	66.2948	29.4306	699.855	160.625	105.151	133.83	117.238	60.644	33.583
NAD-BIOSYNTHESIS-II	NAD salvage pathway II	Vitamin and Cofactor biosynthesis	69.1883	93.4337	9.8308	565.762	211.925	103.925	113.907	59.3567	112.893	158.036
PWY-6891	thiazole biosynthesis II (Bacillus)	Vitamin and Cofactor biosynthesis	31.7718	645.67	78.2754	175.295	136.089	134.266	51.786	46.0416	110.376	88.6064
PWY-6383	mono-trans, poly-cis decaprenyl phosphate biosynthesis	Vitamin and Cofactor biosynthesis	124.244	85.6651	107.903	442.595	133.512	42.7716	48.6056	96.1267	174.098	61.6236
PWY-6263	superpathway of menaquinol-8 biosynthesis II	Vitamin and Cofactor biosynthesis	194.327	42.0656	3.1694	360.407	106.101	68.041	72.0941	60.1948	164.394	14.9059
PWY-5531	chlorophyllide a biosynthesis II (anaerobic)	Vitamin and Cofactor biosynthesis	18.4214	39.7376	104.785	583.589	108.434	0	23.8537	29.5784	80.742	18.733
PWY-7159	chlorophyllide a biosynthesis III (aerobic, light independent)	Vitamin and Cofactor biosynthesis	18.4214	39.7376	104.785	583.589	108.434	0	23.8537	29.5784	80.742	18.733
P381-PWY	adenosylcobalamin biosynthesis II (late cobalt incorporation)	Vitamin and Cofactor biosynthesis	89.6757	80.9759	16.2369	267.419	132.844	2.565	85.4113	52.8602	0	33.293
PWY-7377	cob(II)yrinate a,c-diamide biosynthesis I (early cobalt insertion)	Vitamin and Cofactor biosynthesis	82.9042	25.4046	18.4147	420.414	86.1161	0	39.0889	31.5419	15.9889	12.866
PWY-5529	superpathway of bacteriochlorophyll a biosynthesis	Vitamin and Cofactor biosynthesis	0.7074	14.1017	0.012	436.437	109.912	0	19.1296	2.8308	40.8105	14.3377
PWY-5005	biotin biosynthesis II	Vitamin and Cofactor biosynthesis	2.2389	555.94	0	11.9978	3.8197	0.0019	3.582	2.4334	0.0015	0.6311
PWY-5507	adenosylcobalamin biosynthesis I (early cobalt insertion)	Vitamin and Cofactor biosynthesis	82.1921	37.3966	13.523	244.698	92.7814	0	24.5531	28.5732	0	13.3003
PWY1G-0	mycothiol biosynthesis	Vitamin and Cofactor biosynthesis	34.0761	34.9876	55.2755	192.02	43.6497	9.6986	30.1025	39.4484	9.1835	15.9381
CHLOROPHYLL-SYN	chlorophyllide a biosynthesis I (aerobic, light-dependent)	Vitamin and Cofactor biosynthesis	0.3831	8.1873	0.0064	316.004	81.9711	0	13.0747	1.5539	29.9442	9.4087
PWY-7371	1,4-dihydroxy-6-naphthoate biosynthesis II	Vitamin and Cofactor biosynthesis	94.6895	15.0903	1.4341	133.978	39.5449	25.8257	27.4089	21.6409	76.9776	6.5074
PWY-7374	1,4-dihydroxy-6-naphthoate biosynthesis I	Vitamin and Cofactor biosynthesis	64.1294	14.8485	1.6086	105.212	39.5958	14.4881	22.3942	21.0484	66.9968	2.8877
P261-PWY	coenzyme M biosynthesis I	Vitamin and Cofactor biosynthesis	6.5474	36.4435	5.4473	45.5363	19.1578	0	10.3875	10.5719	4.1134	0.32
PANTOSYN-PWY	pantothenate and coenzyme A biosynthesis I	Vitamin and Cofactor biosynthesis	692.224	1111.92	669.071	3832.57	1066.76	595.619	602.508	669.359	724.089	611.447
